# Supplementary material for: Analysis of the clinical characteristics and risk factors associated with contralateral hip fracture after initial hip fracture in elderly patients: a retrospective cohort study
Source: Sci Rep. 2024 Jun 21;14:14292. doi: 10.1038/s41598-024-65165-3 (PMC11192872; doi:10.1038/s41598-024-65165-3)
Supplement: Supplementary file 1 — Supplementary Information. [file 41598_2024_65165_MOESM1_ESM.xls]

## Sheet: group1
Registration numbers	Name	Sex	Age	Diagnosis	Implants	BMD	Singh index	anti-osteoporosis drugs	The time from injury to surgery	operation time	blood loss	hospital stay	harris score
0320675	刘满珍	F	97	Left intertrochanteric fracture（Evan'sⅡ.） After surgery for left intertrochanteric fracture hypertension Alzheimer disease	DHS	-4.1	96	yes	67	48	230	9.5	80
0330147	冯小月	F	70	Left femoral neck fracture（. .） After surgery for right intertrochanteric fracture Asthma withpulmonary infection Parkinsonism	AFHR	-3.6	88	no	48	38	300	8.2	78
0340428	杨银兰	F	88	Left intertrochanteric fracture After surgery for right intertrochanteric fracture hypertension cataract Post stroke sequelae	PFNA	-3.1	85	yes	56	65	180	8.2	86
0345029	陈和英	F	84	Right femoral neck fracture（. .）After surgery for left intertrochanteric fracture Post stroke sequelae hypertension Parkinsonism	AFHR	-3.9	91	no	45	50	150	7.3	84
0348458	许金芳	F	68	Right intertrochanteric fracture After surgery for right intertrochanteric fracture	DHS	-2.7	78	yes	30	50	300	6.5	90
0431650	洪李根	M	85	Right intertrochanteric fracture, After surgery for left intertrochanteric fracture,hypertension Alzheimer disease Chronic bronchitis with infection	PFNA	-3.3	88	yes	50	65	260	7.3	83
0446940	赵云娣	F	76	Left intertrochanteric fracture（EvansⅢA） After surgery for right intertrochanteric fracture hypertension Post stroke sequelae	PFNA	-3.8	93	yes	52	50	300	7.8	85
0452494	张汉民	M	81	Left intertrochanteric fracture; After surgery for right intertrochanteric fracture; hypertension; Parkinsonism Chronic bronchitis with infection	DHS	-3.5	90	yes	48	60	250	8.1	80
0468038	陈克琴	M	72	Left intertrochanteric fracture After surgery for right femoral neck fracture diabetes Post stroke sequelae Chronic bronchitis with infection	PFNA	-3.6	91	yes	58	45	230	7.5	78
0488879	陈小凤	F	68	Left femoral neck fracture（GardenIV.） hypertensionIII After surgery for right intertrochanteric fracture Parkinsonism Chronic bronchitis with infection	AFHR	-3.6	88	yes	47	42	230	6.7	80
0496018	王惠芬	F	71	Left intertrochanteric fracture After surgery for right femoral neck fracture	PFNA	-2.8	79	yes	38	50	180	6	90
0397373	沈龙妹	F	89	Left intertrochanteric fracture 2.diabetes atrial fibrillation After surgery for right intertrochanteric fracture hypertension	PFNA	-3.6	91	yes	60	50	150	7.7	83
0446146	刘永清	M	98	Left intertrochanteric fracture（Evan'sⅣ.），Chronic bronchitis with infection，After surgery for right femoral neck fracture Alzheimer disease	PFNA	-3.5	90	yes	72	48	200	8.2	88
315653	朱月妹	F	82	Left femoral neck fracture（Garden分.Ⅳ.） After surgery for right intertrochanteric fracture Post stroke sequelae Parkinsonism	AFHR	-4.0	94	yes	48	40	120	6.4	87
0320635	朱月妹	F	83	Left femoral neck fracture（Garden分.Ⅳ.） After surgery for right intertrochanteric fracture Post stroke sequelae Parkinsonism	AFHR	-2.8	82	yes	36	50	200	8.2	88
0322866	庞振华	M	78	Right femoral neck fracture After surgery for left femoral neck fracture hypertension diabetes rheumatoid arthritis Parkinsonism	THR	-3.9	90	yes	62	58	350	8.9	83
0330170	金梅英	F	86	Right femoral neck fracture（GardenIV.） After surgery for left femoral neck fracture hypertensionIII cerebral infarction 2.diabetes pulmonary infection	AFHR	-3.8	89	no	58	43	170	9.5	75
0353677	汪慧珠	F	74	Right femoral neck fracture（GardenⅡ.） After surgery for left femoral neck fracture	THR	-2.9	84	no	40	65	260	7.1	95
0358816	张二姐	F	76	Left intertrochanteric fracture After surgery for right intertrochanteric fracture hypertensionIII ataxia rheumatoid arthritis Post stroke sequelae	PFNA	-3.8	93	yes	72	50	240	7.3	80
0391324	周显章	M	79	Right intertrochanteric fracture（Evan'sⅢ.）After surgery for left femoral neck fracture hypertension Post stroke sequelae	DHS	-3.9	94	yes	42	60	310	7.9	83
0395172	夏镜波	M	84	Left femoral neck fracture After surgery for right femoral neck fracture	THR	-2.8	82	no	36	57	315	7.8	86
0397552	陈国庆	M	80	Right femoral neck fracture After surgery for left femoral neck fracture	THR	-2.7	80	no	38	60	220	6.5	84
0414650	姚廉	M	80	Left femoral neck fracture（GardenIV.）After surgery for right femoral neck fracture diabetes rheumatoid arthritis Parkinsonism	THR	-4.5	97	no	58	65	300	8.4	84
0428140	汪珍娣	F	73	Right femoral neck fracture、 After surgery for left intertrochanteric fracture	THR	-2.7	80	yes	38	54	170	7.3	86
0455265	陶毅	M	101	Right femoral neck fracture（GardenⅥ.）After surgery for left femoral neck fracture diabetes Post stroke sequelae Alzheimer disease	THR	-3.9	90	yes	60	57	210	8.3	78
0472079	孙勤	M	75	Right femoral neck fracture（GardenIV.） After surgery for left femoral neck fracture diabetes hypertension Alzheimer disease	THR	-3.2	86	yes	57	60	260	7.2	80
0481435	卢银芳	M	78	Right femoral neck fracture After surgery for left femoral neck fracture hypertension rheumatoid arthritis Post stroke sequelae Alzheimer disease	AFHR	-3.8	89	yes	52	45	320	7.4	78
0482756	俞美琴	F	77	Left femoral neck fracture（GardenⅣ.）、After surgery for right femoral neck fracture diabetes rheumatoid arthritis Chronic bronchitis with infection	THR	-3.6	88	yes	56	55	270	8	79
534457	钱三姐	F	89	Left intertrochanteric fracture（Evans IIIB.）After surgery for Right intertrochanteric fracture diabetes pulmonary infection hypertension Parkinsonism	PFNA	-3.7	92	yes	72	55	260	9.3	79
536933	孙玉妹	F	86	Left intertrochanteric fracture（EvansⅣ) After surgery for Right intertrochanteric fracture	PFNA	-2.8	79	yes	37	65	230	6.3	90
543859	陆美英	F	81	Right intertrochanteric fracture（EvansⅣ) After surgery for Left intertrochanteric fracture	PFNA	-3.0	84	no	34	55	200	5.6	90
549500	徐翠芬	F	90	Right intertrochanteric fracture（GardenIV.） After surgery for Left intertrochanteric fracture pulmonary infection Parkinsonism	AFHR	-3.4	89	yes	68	50	150	7.7	78
0440920	程玉芳	F	81	Left femoral neck fracture（Garden IV.）,After surgery for Right femoral neck fracture，upper respiratory tract infection cataract Post stroke sequelae	THR	-3.5	85	yes	72	50	160	9.3	88
0477380	陶选林	M	76	Left femoral neck fracture（GardenⅣ.） After surgery for Right intertrochanteric fracture Chronic bronchitis with infection cataract Poststroke sequelae	THR	-3.7	89	yes	70	58	180	9.7	80
0481435	卢银芳	F	69	Right femoral neck fracture After surgery for left femoral neck fracture hypertension cataract cerebral infarction Poststroke sequelae	THR	-3.6	88	yes	54	60	200	7.3	83
0482756	俞美琴	F	79	Left femoral neck fracture（GardenⅣ.）、After surgery for Right femoral neck fracture hypertension cataract Alzheimer disease	THR	-3.3	87	yes	50	65	240	7.2	70
0488879	陈小凤	F	82	Left femoral neck fracture（GardenIV.） hypertensionIII After surgery for Right intertrochanteric fracture cataract Poststroke sequelae	AFHR	-3	85	yes	43	50	180	6.8	82
0340428	杨银兰	F	78	Left intertrochanteric fracture After surgery for Right intertrochanteric fracture hypertension cataract chronic bronchitis	PFNA	-3.8	93	yes	60	45	300	6.9	80
0345029	陈和英	F	83	Right femoral neck fracture After surgery for Left intertrochanteric fracture Post stroke sequelae cataract Alzheimer disease	AFHR	-3.8	90	no	48	36	340	6.9	84
0348458	许金芳	F	72	Left intertrochanteric fracture After surgery for Right intertrochanteric fracture hypertension ataxia cataract rheumatoid arthritis Poststroke sequelae	DHS	-4.0	95	yes	58	65	200	8.6	70
0446940	赵云娣	M	70	Left intertrochanteric fracture（EvansⅢA） After surgery for Right intertrochanteric fracture cataract diabetes Parkinsonism	PFNA	-3.6	91	yes	61	45	150	9.7	80
0452494	张汉民	M	71	Left intertrochanteric fracture; After surgery for Right intertrochanteric fracture;hypertension cataract diabetes Poststroke sequelae	PFNA	-3.1	85	yes	68	60	180	8.4	75
0468038	陈克琴	F	77	Left intertrochanteric fracture After surgery for femoral neck fracture diabetes hypertension cataract Parkinsonism	PFNA	-3.3	88	yes	68	65	250	7.9	84
0488879	陈小凤	F	89	Left femoral neck fracture（GardenIV.） hypertensionIII After surgery for Right intertrochanteric fracture cataract rheumatoid arthritis Parkinsonism	AFHR	-4.5	97	no	48	38	160	8.1	78
0496018	王惠芬	F	77	Left intertrochanteric fracture After surgery for femoral neck fracture hypertension cataract diabetes Alzheimer disease	PFNA	-3.7	92	yes	70	50	260	9.2	80
0391324	周显章	M	85	Right intertrochanteric fracture（Evan'sⅢ.） After surgery for Left femoral neck fracture cataract rheumatoid arthritis	DHS	-3.9	94	yes	70	50	350	9	84
0397373	沈龙妹	F	88	Left intertrochanteric fracture 2.diabetes After surgery for Right intertrochanteric fracture cataract Poststroke sequelae	PFNA	-3.9	94	no	72	45	240	8.6	85
0446146	刘永清	M	87	Left intertrochanteric fracture（Evan'sⅣ.），Chronic bronchitis with infection After surgery for Right femoral neck fracture，hypertension Post stroke sequelae	PFNA	-3.9	94	yes	72	55	250	8.3	82
0477380	陶选林	M	89	Left femoral neck fracture（GardenⅣ.） After surgery for Right intertrochanteric fracture Chronic bronchitis with infection cataract rheumatoid arthritis Parkinsonism	AFHR	-4.7	98	no	64	40	240	9.7	87
0628622	薛瑞娣	F	74	Right intertrochanteric fracture After surgery for Left intertrochanteric fracture diabetes hypertension Post stroke sequelae	PFNA	-3.6	91	yes	62	45	300	6.9	81
0631283	丁和英	F	72	Right intertrochanteric fracture After surgery for Left femoral neck fracture	PFNA	-2.0	63	yes	36	50	260	5.9	90
0632268	常惠芹	F	79	Right femoral neck fracture After surgery for Left intertrochanteric fracture Post stroke sequelae hypertension cataract	THR	-3.7	89	no	50	65	290	6.8	82
0632261	方凤娣	F	69	Left intertrochanteric fracture After surgery for Right femoral neck fracture hypertensionIII diabetes Post stroke sequelae chronic bronchitis	PFNA	-3.6	91	no	42	56	280	9.7	75
0633418	华文琴	F	78	Right intertrochanteric fracture After surgery for Left intertrochanteric fracture diabetes Parkinsonism Chronic bronchitis with infection	PFNA	-3.5	90	no	51	60	230	8.4	84
0655349	查素英	F	74	Left intertrochanteric fracture After surgery for right intertrochanteric fracture hypertension cataract Post stroke sequelae	PFNA	-2.1	65	yes	20	50	180	7.9	90
0652622	王林娣	M	83	Right intertrochanteric fracture After surgery for Left intertrochanteric fracture diabetes Post stroke sequelae Parkinsonism	PFNA	-3.7	92	yes	56	50	300	9.5	84
0655148	李友妹	F	84	Right femoral neck fracture After surgery for Left intertrochanteric fracture	THR	-2.9	84	yes	38	55	260	8.2	85
0654140	黄昌俊	M	88	Right intertrochanteric fracture After surgery for Left femoral neck fracture diabetes rheumatoid arthritis Parkinsonism	PFNA	-3.9	94	yes	65	48	300	6.5	87
0654703	周永法	M	76	Left intertrochanteric fracture After surgery for Right intertrochanteric fracture ataxia diabetes hypertension Post stroke sequelae	PFNA	-3.5	90	yes	68	50	150	7.3	88
0656204	李永加	M	85	Left intertrochanteric fracture After surgery for Right intertrochanteric fracture cataract diabetes Parkinsonism chronic bronchitis	PFNA	-3.3	88	no	57	60	230	7.8	88
0656831	耿明芳	M	82	Left femoral neck fracture After surgery for Right intertrochanteric fracture diabetes rheumatoid arthritis pulmonary infection	THR	-2.8	82	yes	68	55	180	8.1	86
0657920	陈丕琴	F	78	Right intertrochanteric fracture After surgery for Left intertrochanteric fracture diabetes hypertension Chronic bronchitis with infection	PFNA	-3.6	91	yes	46	45	150	7.5	86
0659436	尹明珍	F	89	Right intertrochanteric fracture After surgery for Left intertrochanteric fracture	PFNA	-3.0	84	yes	39	55	200	6	90
0685613	蔡玉琴	F	77	Left intertrochanteric fracture After surgery for Right intertrochanteric fracture diabetes rheumatoid arthritis Post stroke sequelae	PFNA	-3.1	85	yes	50	50	240	7.7	83
0685946	黄霞芳	F	72	Left intertrochanteric fracture After surgery for Right intertrochanteric fracture	PFNA	-1.9	60	no	24	45	210	8.2	90
0687260	徐金保	M	78	Right intertrochanteric fracture After surgery for Right intertrochanteric fracture	PFNA	-2.2	67	yes	24	65	160	7.3	90
0691122	朱凤妹	F	82	Left intertrochanteric fracture After surgery for Right femoral neck fracture hypertension rheumatoid arthritis Poststroke sequelae	PFNA	-3.3	88	yes	28	45	230	7.9	81
0691878	张俊才	M	79	Left femoral neck fracture After surgery for Right intertrochanteric fracture diabetes hypertension Post stroke sequelae	THR	-3.5	85	yes	65	60	200	9.3	88
0694514	陆祖根	M	83	Left femoral neck fracture After surgery for Right intertrochanteric fracture	THR	-2.8	82	yes	40	65	150	6.3	86
0694767	赵桂娣	F	73	Left femoral neck fracture After surgery for Right intertrochanteric fracture	THR	-3.3	87	no	38	50	300	5.6	90
0695743	李凤英	F	77	Left femoral neck fracture After surgery for Right intertrochanteric fracture diabetes rheumatoid arthritis Parkinsonism	THR	-3.5	85	no	64	70	200	7.7	83
0697757z	陆秀宝	M	87	Left intertrochanteric fracture After surgery for Right intertrochanteric fracture ataxia cataract hypertension	PFNA	-3.7	92	yes	36	65	150	6.9	88
0699150	孙杏妹	F	75	Right intertrochanteric fracture After surgery for Left intertrochanteric fracture diabetes Post stroke sequelae Parkinsonism	PFNA	-3.5	90	yes	40	55	280	8.6	86
0698114z	陶金妹	F	72	Left intertrochanteric fracture After surgery for Right intertrochanteric fracture rheumatoid arthritis Parkinsonism chronic bronchitis	PFNA	-3.4	89	no	38	65	250	9.7	87
0700517	张九斤	M	79	Right intertrochanteric fracture After surgery for Left intertrochanteric fracture diabetes Post stroke sequelae Alzheimer disease	PFNA	-3.7	92	yes	50	50	260	8.4	75
0702577	苏盘根	M	72	Left intertrochanteric fracture After surgery for Right femoral neck fracture diabetes hypertension Poststroke sequelae	PFNA	-3.0	84	no	50	65	350	7.9	70
0700196	赵凤娣	F	74	Right intertrochanteric fracture After surgery for Left femoral neck fracture	PFNA	-1.8	58	no	32	30	240	9.2	90
0702504	陶惠芬	F	73	Left intertrochanteric fracture After surgery for Right intertrochanteric fracture ataxia diabetes Post stroke sequelae	PFNA	-3.6	91	yes	45	60	250	9	78
0725744	袁培英	M	84	Right intertrochanteric fracture After surgery for Left intertrochanteric fracture	PFNA	-3.6	91	yes	40	70	260	8.6	90
0727953	施秀珍	F	78	Right intertrochanteric fracture After surgery for Left intertrochanteric fracture diabetes hypertension Parkinsonism	PFNA	-3.5	90	yes	63	50	240	8.3	86
0730450	陈荷娣	F	87	Right femoral neck fracture After surgery for Left intertrochanteric fracture pulmonary infection hypertension Poststroke sequelae Alzheimer disease	THR	-4.2	92	no	72	55	300	6.9	87
0729832	尤惠英	F	72	Left intertrochanteric fracture After surgery for Right intertrochanteric fracture diabetes rheumatoid arthritis Parkinsonism	PFNA	-3.4	89	yes	67	48	250	5.9	75
0731568	陈凤金	M	87	Right intertrochanteric fracture After surgery for Left femoral neck fracture diabetes hypertension Post stroke sequelae Parkinsonism	PFNA	-3.8	93	yes	59	50	180	6.7	70
0729939	季兴南	M	78	Left intertrochanteric fracture After surgery for Right intertrochanteric fracture cataract diabetes Parkinsonism	PFNA	-3.6	91	no	57	60	250	8.4	85
0730658	张瑞琴	F	69	Right intertrochanteric fracture After surgery for Left intertrochanteric fracture diabetes hypertension Poststroke sequelae	PFNA	-3.5	90	no	49	55	260	6.5	79
0733878	须芳保	M	71	Right intertrochanteric fracture After surgery for Left intertrochanteric fracture	PFNA	-1.8	58	no	29	65	160	7.3	90
0731762	蒋洪祥	M	91	Right intertrochanteric fracture After surgery for Left intertrochanteric fracture diabetes rheumatoid arthritis Parkinsonism	PFNA	-3.8	93	yes	49	55	250	7.8	85
0733381	邵玉芬	M	68	Left intertrochanteric fracture After surgery for Right intertrochanteric fracture diabetes hypertension Post stroke sequelae	PFNA	-3.5	90	yes	57	50	230	7.5	78
0733786	沈培初	M	98	Left intertrochanteric fracture Right femoral neck fracture术后 ataxia Chronic bronchitis with infection hypertension	PFNA			yes		60	180	6
0733488	王秀兰	F	73	Right intertrochanteric fracture After surgery for Left intertrochanteric fracture	PFNA	-1.9	59	no	36	65	300	7.7	90
0735922	董赋琴	F	71	Right intertrochanteric fracture After surgery for Left intertrochanteric fracture diabetes hypertension Post stroke sequelae Alzheimer disease	PFNA	-3.7	92	no	68	45	260	8.2	80
0734544	虞金凤	F	80	Left intertrochanteric fracture After surgery for Right intertrochanteric fracture	PFNA	-2.6	75	no	38	60	300	7.3	90
0739465	赵生娣	M	84	Left intertrochanteric fracture After surgery for Right femoral neck fracture diabetes Poststroke sequelae Parkinsonism	PFNA	-3.7	92	yes	50	65	150	7.9	80
0741481	张金玉	M	86	Right femoral neck fracture After surgery for Left intertrochanteric fracture diabetes hypertension Parkinsonism	THR	-3.6	88	no	60	50	230	9.3	80
0742606	金和妹	F	89	Left intertrochanteric fracture After surgery for Right intertrochanteric fracture pulmonary infection	PFNA	-3.9	94	yes	49	70	180	8.1	88
0740492	刘克齐	M	89	Right intertrochanteric fracture After surgery for Left femoral neck fracture diabetes pulmonary infection Poststroke sequelae ataxia	PFNA	-3.3	88	yes	65	65	250	8.1	75
0742884	刘玉英	M	69	Right intertrochanteric fracture After surgery for Left intertrochanteric fracture	PFNA	-1.5	40	yes	28	55	200	8.1	90
0742718	季玉娥	F	86	Left intertrochanteric fracture After surgery for Right intertrochanteric fracture	PFNA	-3.9	94	no	38	50	240	9.5	90
0743823	陈玉宝	M	87	Left intertrochanteric fracture After surgery for Right intertrochanteric fracture diabetes hypertension rheumatoid arthritis Poststroke sequelae	PFNA	-3.6	91	no	62	60	210	8.2	75
0743821	吴兰芬	F	74	Right intertrochanteric fracture After surgery for Left intertrochanteric fracture	PFNA	-2.3	69	no	36	45	260	6.5	90
0744558	王保男	M	87	Left intertrochanteric fracture After surgery for Right intertrochanteric fracture Chronic bronchitis with infection Parkinsonism	PFNA	-3.4	89	yes	72	50	230	7.3	83
0745471	张杏英	F	70	Right intertrochanteric fracture After surgery for Left femoral neck fracture	PFNA	-2.0	63	yes	38	45	200	7.8	90
0744390	徐美英	F	71	Left femoral neck fracture After surgery for Right intertrochanteric fracture	THR	-3.4	88	no	40	68	150	8.1	95
0740883	徐富元	M	86	Left intertrochanteric fracture After surgery for Right femoral neck fracture	PFNA	-3.0	84	yes	40	60	300	7.5	90
0745163	倪耀芬	M	69	Left intertrochanteric fracture After surgery for Right intertrochanteric fracture	PFNA	-3.6	91	yes	34	65	200	6	90
0746334	赵德芹	M	90	Left intertrochanteric fracture After surgery for Right intertrochanteric fracture diabetes pulmonary infection Poststroke sequelae Alzheimer disease	PFNA	-3.4	89	yes	72	50	250	7.7	75
0848148	曹根娣	M	91	Right intertrochanteric fracture After surgery for Left intertrochanteric fracture Chronic bronchitis with infection hypertension Parkinsonism	PFNA	-3.6	91	no	68	65	280	8.2	88
0847886	吴学仁	M	84	Right intertrochanteric fracture After surgery for Left intertrochanteric fracture diabetes Post stroke sequelae Chronic bronchitis with infection	PFNA	-3.3	88	no	57	56	250	7.3	75
0849997	胡祝珍	F	72	Right intertrochanteric fracture After surgery for Left intertrochanteric fracture cataract hypertension Poststroke sequelae chronic bronchitis	PFNA	-3.5	90	no	60	60	260	7.9	78
0852201	邹云保	M	87	Left intertrochanteric fracture After surgery for Right intertrochanteric fracture diabetes rheumatoid arthritis Parkinsonism	PFNA	-3.7	92	yes	64	70	350	9.3	84
0852859	钱彩芹	F	70	Left intertrochanteric fracture After surgery for Right intertrochanteric fracture	PFNA	-1.9	60	yes	36	50	240	6.3	90
0851814	张玉琴	F	82	Right femoral neck fracture After surgery for Left femoral neck fracture diabetes hypertension Post stroke sequelae Parkinsonism	THR	-3.6	89	yes	67	55	250	5.6	83
0854948	朱小妹	F	92	Left intertrochanteric fracture After surgery for Right intertrochanteric fracture diabetes hypertension Parkinsonism	PFNA	-3.4	89	yes	49	48	260	7.7	80
0856596	严汉勤	M	90	Left intertrochanteric fracture After surgery for Left intertrochanteric fracture Chronic bronchitis with infection	PFNA	-3.3	88	yes	39	50	200	6.9	90
0640753	陆巧妹	F	93	Left intertrochanteric fracture After surgery for Right intertrochanteric fracture diabetes Alzheimer disease Chronic bronchitis with infection	PFNA	-3.6	91	no	58	60	280	8.6	75
0651740	迟兰娣	F	92	Left intertrochanteric fracture After surgery for Left femoral neck fracture hypertension rheumatoid arthritis Parkinsonism	PFNA	-3.7	92	yes	61	55	180	9.7	88
0772294z	戴丽妹	F	91	Left intertrochanteric fracture After surgery for Right intertrochanteric fracture Chronic bronchitis with infection hypertension	PFNA	-3.6	91	yes	72	65	300	8.4	75
0792089	秦小妹	F	92	Left femoral neck fracture After surgery for Right intertrochanteric fracture cataract rheumatoid arthritis Parkinsonism	AFHR	-4.4	96	yes	50	55	250	7.9	78
0797057	朱余祥	M	87	Left intertrochanteric fracture After surgery for Right intertrochanteric fracture diabetes Parkinsonism Chronic bronchitis with infection	PFNA	-3.7	92	yes	58	50	230	9.2	84
0799119	邬玉英	F	88	Right intertrochanteric fracture After surgery for Left femoral neck fracture diabetes Post stroke sequelae Chronic bronchitis with infection	PFNA	-3.5	90	yes	48	60	180	9	81
0798995	唐法政	M	89	Left intertrochanteric fracture After surgery for Right intertrochanteric fracture Chronic bronchitis with infection Parkinsonism	PFNA	-3.7	92	no	55	55	300	8.6	88
0800302	季玉秀	F	88	Right intertrochanteric fracture After surgery for Left intertrochanteric fracture diabetes Post stroke sequelae ataxia	PFNA	-3.7	92	no	68	45	260	8.3	86
0813122	张云和	M	86	Left intertrochanteric fracture After surgery for Right femoral neck fracture hypertension rheumatoid arthritis Parkinsonism	PFNA	-3.1	85	yes	49	60	300	6.9	87
0816538	朱余祥	M	88	Left intertrochanteric fracture After surgery for Right intertrochanteric fracture	PFNA	-3.6	91	yes	48	65	150	5.9	90
0818797	钱雪妹	F	91	Right intertrochanteric fracture After surgery for Left intertrochanteric fracture cataract diabetes Parkinsonism	PFNA	-3.5	90	yes	60	50	230	6.5	88
0820487	唐德明	M	93	Left femoral neck fracture After surgery for Right intertrochanteric fracture diabetes cataract Post stroke sequelae Parkinsonism	AFHR	-3.7	89	yes	62	70	180	7.3	88
0819880	戴掌妹	F	95	Left intertrochanteric fracture After surgery for Right intertrochanteric fracture Emphysema with infection hypertension Post stroke sequelae	PFNA	-3.9	94	yes	72	65	150	7.8	86
0822872	王美芬	F	92	Right intertrochanteric fracture After surgery for Left intertrochanteric fracture Chronic bronchitis with infection Post stroke sequelae	PFNA	-3.8	93	yes	63	55	200	7.5	87
0832929	严芬红	F	89	Left intertrochanteric fracture After surgery for Right intertrochanteric fracture diabetes hypertension Parkinsonism Chronic bronchitis with infection	PFNA	-3.7	92	yes	59	50	240	6	83
0833209	朱洪娣	M	91	Left intertrochanteric fracture After surgery for Right intertrochanteric fracture Chronic bronchitis with infection Post stroke sequelae Alzheimer disease	PFNA	-4.0	95	yes	60	50	210	7.7	80
0868300	周金妹	F	88	Right intertrochanteric fracture After surgery forLeft femoral neck fracture Chronic bronchitis with infection Post stroke sequelae	PFNA	-3.8	93	no	63	50	160	8.2	84
0886314	高煜生	M	85	Right intertrochanteric fracture After surgery for Left intertrochanteric fracture diabetes rheumatoid arthritis Post stroke sequelae	PFNA	-3.7	92	no	71	50	230	7.3	86
0889328	包宝全	M	82	Right femoral neck fracture After surgery for Left intertrochanteric fracture cataract diabetes hypertension Chronic bronchitis with infection	THR	-3.5	85	no	60	65	200	7.9	81

## Sheet: group 2
Registration numbers	Name	Sex	Age	Diagnosis	Implants	BMD	Singh index	anti-osteoporosis drugs	The time from injury to surgery	operation time	blood loss	hospital stay	harris score
0312174	邵红星	M	71	Left femoral neck fracturehypertension Parkinsonism diabetes	THR	-3	6	no	48	50	280	6.8	88
0312882	黄裕祥	M	73	Right femoral neck fracture（GardenⅣ.）,hypertension， rheumatoid arthritis	THR	-3.4	5	yes	48	50	200	6.8	88
0314093	孔友来	M	74	Right femoral neck fracture（Garden..III.）hypertension cerebral infarction	AFHR	-2.9	6	no	55	45	260	7.5	88
0313992	顾阿才	M	67	Left femoral neck fracture（（GardenIV.）.）	THR	-2.8	5	no	60	50	250	6.8	88
0313651	邓治元	M	74	Left femoral neck fracturehypertension rheumatoid arthritis diabetes	THR	-2.2	4	yes	60	50	310	6.8	88
0314756	朱炳如	M	73	Left femoral neck fracture（Garden..IV.）hypertension， Parkinsonism	AFHR	-2.1	6	yes	55	45	200	7.5	88
0314753	顾良玉	M	70	Left femoral neck fracture（GardenⅣ.）	AFHR	-1.9	6	yes	70	45	200	7.5	88
0316126	屈玉红	F	78	Left femoral neck fracturehypertension Parkinsonism diabetes	THR	-2.8	5	yes	60	50	270	6.8	88
315653	朱月妹	F	67	Left femoral neck fracture（Garden..Ⅳ.）	AFHR	-2.4	6	no	70	45	200	7.5	88
0315940	钱妙金	F	80	Left femoral neck fracture（GardenⅢ.）hypertension Post stroke sequelae	THR	-3.6	5	no	60	65	200	6.8	88
0316098	吴秀娣	F	85	Left femoral neck fracture（GardenⅣ.）hypertension cataract diabetes	THR	-3.9	3	yes	60	60	350	7.1	90
0316399	任洪兴	M	84	Right femoral neck fracture（GardenⅢ.） Parkinsonism rheumatoid arthritis	THR	-3.9	2	no	60	65	350	7.1	90
0316469	朱永祥	M	79	Right femoral neck fracturehypertensionⅢ.	THR	-2.8	6	yes	60	65	300	7.1	90
0317016	赵瑞根	M	67	Right femoral neck fracture（（GardenIV.）.）	AFHR	-2.2	6	no	70	45	200	7.5	88
0317994	杨二宝	M	64	Left femoral neck fracture（Garden IV.）	THR	-2.2	6	yes	60	65	300	7.1	90
0319008	朱仁林	M	75	Left femoral neck fracture（Garden IV.）hypertension， diabetes Parkinsonism	THR	-2.3	6	no	48	70	300	6.9	90
0321268	刘士清	M	80	Left femoral neck fracture（Garden..III.）hypertension cerebral infarction	THR	-3.9	5	yes	48	70	300	6.9	90
0323693	刘国荣	M	71	Left femoral neck fracture（Garden..Ⅲ.）hypertension， cerebral infarction	THR	-2.3	6	no	48	70	300	6.9	90
0324570	严金娣	F	62	Left femoral neck fracture（GardenIV.） rheumatoid arthritis diabetes	THR	-2	6	yes	48	70	300	6.9	85
0324835	许卫林	M	82	Left femoral neck fracture（GardenIV.） 2.diabeteshypertension cataract	THR	-3.9	3	no	48	55	300	6.9	85
0326629	陈妙珍	F	72	Left femoral neck fracture（Garden..IV.）hypertension Post stroke sequelae	THR	-2.8	5	no	55	70	300	6.9	85
0325966	蔡正良	M	67	Left femoral neck fracture（GardenIV.）	THR	-1.9	6	yes	55	70	300	7.5	85
0327272	屈小妹	F	62	Right femoral neck fracture	AFHR	-2	6	no	55	45	250	6.8	88
0327585	宋顺清	M	74	Left femoral neck fracture（GardenⅡ.） hypertension rheumatoid arthritis diabetes	THR	-3.6	4	yes	55	60	300	7.5	85
0328302	顾士兴	M	84	Left femoral neck fracture（GardenII.） chronic bronchitishypertension diabetes	THR	-3.4	3	yes	55	60	280	7.5	85
0330529	沈炳章	M	82	Left femoral neck fracturehypertension Post stroke sequelae diabetes	THR	-3.4	2	yes	55	60	280	7.5	85
0331521	钱巧英	F	77	Left femoral neck fracture（（GardenIV.）.） hypertension cerebral infarction chronic bronchitis	AFHR	-2	6	yes	55	50	250	8	90
0332293	丁玉凤	F	60	Left femoral neck fracture（GardenIV.）	AFHR	-2.6	5	yes	70	50	250	6.8	90
0334470	顾秀娣	F	80	Right femoral neck fracture（（GardenIV.）.） Post stroke sequelae rheumatoid arthritis	THR	-3.4	5	no	55	60	280	7.5	85
0334700	闫国珍	F	62	Right femoral neck fracture（GardenIV.）	AFHR	-2.7	5	no	70	50	250	7.6	90
0334978	周小祥	M	72	Right femoral neck fracture（GardenⅢ.）hypertension， Post stroke sequelae	THR	-2.6	5	no	72	60	280	7.5	92
0335351	陈健	M	80	Left femoral neck fracturehypertension rheumatoid arthritis	THR	-3.4	5	yes	60	60	280	7.8	92
0337258	周显章	F	83	Left femoral neck fracture（GardenⅣ.）hypertension Post stroke sequelae diabetes	THR	-3.7	3	yes	60	60	280	7.8	92
0337272	孙汉奇	F	89	Left femoral neck fracturehypertension diabetes	THR	-3.7	3	yes	60	60	280	7.8	92
0337998	孙桂娣	F	67	Left femoral neck fracture（GardenⅣ.）	AFHR	-2.8	5	no	70	50	250	7.6	90
0337962	王惠兰	F	73	Right femoral neck fracture（（GardenIV.）.）hypertension rheumatoid arthritis	THR	-3.6	5	no	72	60	280	7.8	92
0338105	林凤祥	F	75	Right femoral neck fracture（GardenⅣ.）hypertension，Ⅲ. Post stroke sequelae	AFHR	-3	6	yes	55	50	280	7.6	90
0338185	刘金娣	F	60	Left femoral neck fracture（GardenⅠ.）	AFHR	-2.3	6	no	55	50	280	7.6	90
0339909	钱云保	F	78	Left femoral neck fracturehypertension rheumatoid arthritis	THR	-2.6	5	yes	72	75	280	7.8	92
0339830	唐法华	F	81	Left femoral neck fracture（GardenⅣ.）hypertension Post stroke sequelae	THR	-3.7	4	yes	72	75	280	7.8	86
0341604	陈桂英	F	81	Right femoral neck fracture（GardenⅣ.）hypertension Post stroke sequelae	THR	-3.7	3	yes	72	75	180	7.1	86
0341525	景翠英	F	78	Left femoral neck fracture（（GardenIV.）.）hypertension Post stroke sequelae	AFHR	-2.6	6	no	70	50	280	7.6	90
0342528	袁和妹	F	77	Left femoral neck fracture（GardenⅣ.）hypertension Post stroke sequelae	AFHR	-3.1	5	yes	70	50	280	7.6	90
0342722	樊祀瑛	F	65	Right femoral neck fracture（（GardenIV.）.）	AFHR	-3.4	3	no	70	60	280	7.6	90
0343620	丁国芬	F	78	Right femoral neck fracture（GardenⅣ.） chronic bronchitis hypertension	AFHR	-2.6	5	no	50	60	280	6.8	90
0346157	朱毛人	M	74	Right femoral neck fracture（GardenⅣ.）、hypertension， cataract diabetes	THR	-3.2	6	yes	55	65	230	7.1	86
0345518	陈秀娣	F	76	Right femoral neck fracture（GardenIV.）hypertension diabetes cataract	THR	-3.2	6	yes	55	55	160	7.1	86
0348765	成瑞保	F	64	Right femoral neck fracture（GardenIII.）	AFHR	-2.9	4	yes	70	45	280	6.8	93
0350255	卢长兰	F	67	Right femoral neck fracture（GardenIV.）hypertension Post stroke sequelae	THR	-2.6	5	yes	55	55	180	7.4	90
0351329	薛瑞娣	F	84	Left femoral neck fracture（GardenIII.）hypertension 2.diabetes	THR	-3.5	3	yes	55	55	160	7.4	90
0350500	徐三妹	F	70	Left femoral neck fracture diabeteshypertension atrial fibrillation	AFHR	-2.6	5	yes	50	45	280	6.8	93
0351625	徐雪桂	M	60	Right femoral neck fracture（GardenIV.）hypertension	AFHR	-3.1	3	yes	50	45	280	6.8	93
0353318	顾正炎	M	82	Right femoral neck fracture（GardenIII.）rheumatoid arthritis ataxia diabetes	THR	-3.5	2	yes	55	55	170	7.4	90
0352557	卢玉芬	F	80	Left femoral neck fracture（（GardenIV.）.）hypertension rheumatoid arthritis Parkinsonism	AFHR	-3.5	4	yes	50	45	280	6.8	93
0354856	赵金玉	F	79	Right femoral neck fracturehypertension cerebral infarction	AFHR	-2.5	6	no	50	60	300	6.8	93
0354364	陈金娣	F	65	Right femoral neck fracture	THR	-3.2	3	no	55	65	250	7.5	89
0355146	盛杏英	F	64	Right femoral neck fracture（GardenⅣ.）	AFHR	-2.3	6	yes	50	60	300	6.8	93
0357194	孙兴法	M	75	Right femoral neck fracturehypertension ataxia senile dementia	THR	-1.9	6	yes	60	65	250	7.5	89
0357686	苏巧仙	F	65	Right femoral neck fracture（GardenⅡ.）	THR	-3.2	3	no	50	65	250	7.5	89
0360352	蔡裕芬	F	77	Right femoral neck fracturehypertension Parkinsonism diabetes	THR	-1.9	6	yes	50	65	210	7.5	89
0359583	陆云贞	F	62	Left femoral neck fracture（GardenIV.）	THR	-2	6	yes	50	65	210	7.5	89
0361987	陈桂保	M	84	Left femoral neck fracture（GardenⅢ.） Coronary heart disease chronic bronchitis	AFHR	-3.6	3	yes	50	45	300	7.4	85
0504124	吴志奎	M	65	Left intertrochanteric fracture	DHS	-2.4	6	no	48	50	210	8,2	89
0508660	陆汉妹	F	78	Left intertrochanteric fracture（EvansⅢA.）	Locking plate	-3	3	no	36	45	280	7.7	91
0415706	徐桂娣	F	96	Left intertrochanteric fracture(EvansⅢA.） Post stroke sequelae	PFNA	-3.9	3	yes	24	40	250	7	87
0510917	严志祥	M	68	Left intertrochanteric fracture	Locking plate	-2.5	6	no	40	60	280	7.7	91
0376669	张桂英	F	75	Left intertrochanteric fracture	Locking plate	-2	3	yes	40	55	280	7.7	91
0428140	汪珍娣	F	86	Right intertrochanteric fracture	PFNA	-2.8	5	yes	24	50	250	7	87
0423877	钱保兰	F	90	Left intertrochanteric fracture	PFNA	-3.9	4	yes	24	50	250	7	87
0378995	夏兴义	M	94	Right intertrochanteric fracture（（Evans）erⅤ.）	Locking plate	-4	3	yes	36	55	280	7.7	85
0382785	陆小英	F	66	Right intertrochanteric fracture（Evan'sⅣ.）	Locking plate	-2.4	6	no	36	55	280	6.9	85
0388501	范明成	M	68	Left intertrochanteric fracture（Evans..IV.）	Locking plate	-1.9	6	yes	36	55	270	6.9	85
0389403	张志林	M	65	Left intertrochanteric fracture（EvansIV.）	Locking plate	-2.4	6	yes	45	45	270	6.9	90
0392386	蒋洪祥	M	70	Left intertrochanteric fracture	DHS	-2.1	6	yes	36	45	210	8,2	89
0394546	李友芳	M	64	Right intertrochanteric fracture（EvansIV.）	Locking plate	-2.4	6	yes	45	45	270	6.9	90
0433330	肖红旗	M	90	Right intertrochanteric fracture hypertension cerebral infarction	PFNA	-4.2	4	no	24	50	260	7	87
0396845	黄云直	M	91	Left intertrochanteric fractureEvansIV.	Locking plate	-4	5	yes	45	60	270	6.9	90
0412883	杨德和	M	73	Right intertrochanteric fracture（Evan'sⅣ.）	DHS	-2	3	yes	40	65	210	8,2	85
0419090	丁金娣	F	80	Left intertrochanteric fracture（Evan'sⅣ.） rheumatoid arthritis	Locking plate	-2.7	3	yes	36	55	270	7	90
0421102	罗长仙	F	70	Left intertrochanteric fracture	Locking plate	-2.1	6	yes	36	55	270	7	89
0433734	钱林妹	F	68	Left intertrochanteric fracture	DHS	-2.1	6	no	40	65	230	8.2	85
0444868	孙阿凤	F	75	Right intertrochanteric fracture（EvansⅢ.）	DHS	-2	3	yes	36	65	230	6.8	85
0446998	王永娣	F	81	Left intertrochanteric fracture	PFNA	-2.8	4	yes	24	45	260	7	87
0458002	苏士妹	F	68	Left intertrochanteric fracture、hypertension，	PFNA	-1.9	6	no	24	45	260	7	87
0383489	黄明光	M	84	Right femoral neck fracture（GardenⅣ.）hypertension，Ⅲ. Post stroke sequelae	THR	-3.3	3	yes	60	70	330	7.8	85
0383164	王梅娣	F	79	Right femoral neck fracture（GardenⅢ.） Ⅰ.diabetes cataract ataxia senile dementia	THR	-2.9	6	yes	55	70	330	8	96
0386805	徐仁宝	M	80	Right femoral neck fracture（GardenIV.）hypertension ataxia senile dementia	THR	-3.9	6	yes	55	70	350	8	96
0388640	倪建德	M	71	Left femoral neck fracture（GardenIII.） Post stroke sequelae diabetes epilepsy chronic bronchitiswith infection	THR	-3.2	6	yes	55	55	350	8	96
0389172	何美兰	F	62	Left femoral neck fracturehypertension Post stroke sequelae	AFHR	-3.2	3	no	48	55	200	6.9	83
0389669	赵周娣	F	67	Right femoral neck fracture（GardenIV.） hypertension Parkinsonism atrial fibrillation diabetes	THR	-3.2	3	no	55	55	350	8	93
0390025	计永强	M	64	Left femoral neck fracture（GardenIV.）hypertension ataxia senile dementia	THR	-2.8	5	no	55	55	350	8	93
0391019	陶春安	M	62	Right femoral neck fracture（GardenⅣ.）hypertension，Ⅲ. Post stroke sequelae	THR	-2.8	4	no	55	55	350	8	93
0391534	邵秀娣	F	74	Left femoral neck fracture（GardenIV.） hypertension diabetes Post stroke sequelae	AFHR	-3.2	5	no	48	55	150	6.9	90
0393590	钱林妹	F	66	Left femoral neck fracture（GardenⅣ.）hypertension chronic bronchitis Parkinsonism	AFHR	-2.8	5	yes	48	55	150	7.2	90
0393697	蒋惠民	M	72	Left femoral neck fracture（GardenIII.） rheumatoid arthritisIV级hypertension	AFHR	-3.2	5	no	48	45	150	7.2	90
0394136	丁秀琴	F	77	Right femoral neck fracture（GardenⅢ.）diabetes cataract ataxia senile dementia	THR	-3.2	5	yes	55	55	290	8	93
0394263	王桂宝	M	61	Left femoral neck fracture（GardenⅡ.） Post stroke sequelaehypertension chronic bronchitis	THR	-3.2	3	no	55	55	290	7.2	93
0396027	陶宝娣	F	80	Left femoral neck fracture（GardenIV.） diabetes Parkinsonism chronic bronchitiswith infection	AFHR	-3.6	5	yes	48	45	150	7.2	90
0397522	季梅芬	F	83	Left femoral neck fracture（GardenIV.）hypertension， ataxia senile dementia	AFHR	-3.6	3	yes	48	45	150	7.2	90
0398058	倪长兴	M	67	Left femoral neck fracture（GardenIV.） hypertension cataract diabetes	AFHR	-3.2	3	yes	72	45	150	8.1	90
0398786	王爱珍	F	73	Left femoral neck fracture（GardenⅢ.） hypertension Parkinsonism diabetes	AFHR	-3.2	6	yes	65	60	150	8.1	90
0399206	陈冠凤	M	75	Left femoral neck fracture（GardenIV.）hypertension diabetes	AFHR	-3.2	6	no	65	55	150	7.2	90
0399939	钱国全	M	60	Right femoral neck fracture（GardenIV.）hypertension， ataxia senile dementia	THR	-2.7	4	yes	55	60	290	8	87
0400721	韩志英	F	78	Left femoral neck fracture（GardenIV.） senile dementia症 chronic bronchitis	AFHR	-3.1	6	no	65	60	150	7.8	90
0400952	周士芬	F	81	Left femoral neck fracture（GardenIV.）hypertension chronic bronchitis Parkinsonism	THR	-3.6	3	yes	55	60	290	7.2	87
0401826	张金兰	F	62	Left femoral neck fracture diabetes cataract chronic bronchitis	THR	-2.7	6	yes	55	60	290	7.2	87
0402356	顾秀珍	F	81	Right femoral neck fracture（GardenⅢ.）hypertension rheumatoid arthritis diabetes	THR	-3.9	2	no	72	60	290	7.2	87
0401891	蒋文宝	M	78	Left femoral neck fracture（GardenIV.）hypertension Parkinsonism	AFHR	-3.1	6	yes	65	50	150	7.8	90
0401889	顾德琪	M	60	Left femoral neck fracture（GardenⅣ.）hypertension， emphysema Parkinsonism	AFHR	-2.7	6	no	65	60	150	7.8	86
0403979	孙才兴	M	65	Left femoral neck fracture（GardenⅣ.）hypertension， Parkinsonism emphysema	AFHR	-2.7	5	no	65	60	150	7.8	86
0403995	翁末郎	M	76	Right femoral neck fracture（GardenIV.） hypertension diabetes	AFHR	-3.5	6	yes	65	60	260	7.8	86
0403566	张金荣	F	78	Left femoral neck fracture chronic bronchitis diabetes cataract	AFHR	-3.1	6	yes	65	60	260	7.8	86
0405094	丁国琴	F	74	Left femoral neck fracture（GardenIV.） hypertension diabetes Pulmonary interstitial fibrosis	THR	-3	6	no	72	60	320	7.2	87
0408529	王绪春	M	74	Right femoral neck fracture hypertension chronic bronchitis diabetes	THR	-3.5	6	no	72	65	320	8	87
0408703	丁岳宝	M	64	Right femoral neck fracture（GardenⅣ.） chronic bronchitis senile dementia	THR	-2.7	5	yes	60	65	320	8	87
0408822	张玉英	F	74	Left femoral neck fracture diabetesⅡ. hypertension cataract chronic bronchitis	AFHR	-3.8	6	yes	72	45	260	7.8	86
0409120	许祥裕	M	70	Right femoral neck fracture diabetes hypertension chronic bronchitis	THR	-3	3	no	60	65	320	8	89
0411796	俞先翠	F	67	Right femoral neck fracturehypertensionⅢ. pulmonary infection senile dementia	AFHR	-3	3	yes	65	50	260	7.3	86
0415641	余仙娣	F	80	Left femoral neck fracture（GardenIV.） hypertension Post stroke sequelae	AFHR	-3.9	6	yes	65	55	260	7.3	86
0419036	施国荣	F	79	Right femoral neck fracture（GardenIV.） hypertension Parkinsonism diabetes	THR	-3.1	6	yes	60	65	320	8	89
0420748	赵志英	F	67	Left femoral neck fracture（GardenⅢ.） pulmonary infection senile dementia	THR	-3	3	no	60	65	320	8	89
0422051	唐勤农	M	69	Left femoral neck fracture（GardenⅣ.）hypertension Ventricular premature beats diabetes	THR	-3	3	yes	60	65	320	8	89
0421489	王金贤	M	64	Left femoral neck fracture（GardenⅣ.） Post stroke sequelae chronic bronchitiswith infection	AFHR	-3	3	no	65	50	230	7.3	90
0422623	冯国祥	M	65	Left femoral neck fracture（GardenⅣ.） Parkinsonismsyndrome pulmonary infection	AFHR	-2.6	5	no	65	55	230	7.3	90
0421388	沈月琴	F	66	Left femoral neck fracture（GardenⅣ.） pulmonary infection hypertension（Ⅲ.） diabetes（Ⅱ.）	AFHR	-2.6	5	no	65	55	230	7.3	90
0427014	李金娣	F	72	Right femoral neck fracture（GardenIV.） hypertension diabetes pulmonary infection	AFHR	-2	6	no	65	55	230	7	90
0426704	刘志英	F	74	Right femoral neck fracture（GardenⅣ.） hypertension pulmonary infection	THR	-2.9	6	no	60	70	300	6.8	92
0429280	张生才	M	82	Right femoral neck fracture hypertension diabetes cataract	AFHR	-3.8	3	no	65	55	230	7.5	90
0427961	王秀英	F	84	Left femoral neck fracture Parkinsonismsyndrome 2.diabetes pulmonary infection	AFHR	-3.8	2	no	65	55	270	7.5	90
0430250	周根林	M	82	Left femoral neck fracture（GardenⅣ.）、chronic bronchitis、emphysema，hypertension，	THR	-3.8	3	yes	50	70	260	6.8	92
0432138	周永康	M	77	Right femoral neck fracture pulmonary infection senile dementia diabetes	THR	-2.7	6	no	50	70	260	8	92
0432279	江敏明	M	60	Right femoral neck fracture（GardenⅣ.） rheumatoid arthritis diabetes	THR	-2.6	5	no	50	70	260	6.8	92
0433705	徐正琴	F	61	Left femoral neck fracture pulmonary infection senile dementia	THR	-2.6	5	yes	50	65	190	6.8	92
0433719	王飞	M	62	Right femoral neck fracture（GardenⅣ.） cataract Parkinsonism	THR	-2.6	5	no	50	65	300	8	84
0434262	徐巧关	F	72	Right femoral neck fracture（Garden IV.）senile dementia pulmonary infection	AFHR	-2.8	6	yes	65	55	270	7	88
0435560	孙勤	F	67	Left femoral neck fracture（GardenⅣ.）hypertension diabetesⅡ. chronic bronchitis	AFHR	-2.8	4	no	65	55	270	7	88
0435725	徐荷英	F	61	Right femoral neck fracture,diabetes,Parkinsonismsyndrome pulmonary infection	AFHR	-2.8	4	no	65	55	270	7	88
0435935	刘淑珍	F	69	Right femoral neck fracture（GardenIV.） hypertension pulmonary infection	THR	-2.8	4	no	50	65	300	7	84
0436088	张永才	M	64	Left femoral neck fracturehypertension pulmonary infection senile dementia	AFHR	-2.8	4	yes	65	45	270	7.6	88
0436469	李锦英	M	78	Left femoral neck fracturehypertension pulmonary infection diabetes	THR	-3	6	yes	50	65	300	7	84
0436860	薛怀成	M	60	Right femoral neck fracture（Garden IV.） Post stroke sequelae epilepsy	THR	-3.1	3	no	50	65	300	7	84
0437276	钱银保	M	81	Right femoral neck fracture（GardenIV.）hypertension。Post stroke sequelae epilepsy	AFHR	-2.8	3	yes	65	40	270	7.6	88
0439098	邹掌娣	F	77	Left femoral neck fracture（GardenⅢ.） hypertension chronic bronchitis	AFHR	-2.8	6	no	65	60	270	7.6	88
0440008	黄瑞娟	F	65	Left femoral neck fracturehypertension cataract chronic bronchitiswith infection	THR	-3.1	3	yes	65	55	300	7	84
0439489	褚龙保	M	76	Left femoral neck fracture（GardenⅢ.）chronic bronchitis Parkinsonism	AFHR	-2.9	6	no	55	60	270	7.6	88
0439953	赵国兴	M	69	Right femoral neck fracture（GardenⅢ.） pulmonary infection Post stroke sequelae	THR	-3.1	3	no	65	55	300	7	90
0441794	黄雪祥	M	74	Right femoral neck fracture pulmonary infection	AFHR	-2.6	6	yes	55	60	220	7.6	88
0442818	唐兰娣	F	93	Left femoral neck fracture Post stroke sequelae chronic bronchitis	AFHR	-3.4	3	no	55	60	220	7.6	88
0443607	吉月保	F	93	Right femoral neck fracture（GardenIV.） cataract senile dementia	AFHR	-3.5	3	yes	55	50	220	7.6	88
0444883	郭芹芬	F	86	Left femoral neck fracture（GardenⅣ.）hypertension Post stroke sequelae pulmonary infection	AFHR	-2.8	3	no	55	60	220	8	88
0443611	陆卫生	M	87	Left femoral neck fracture，Post stroke sequelaehypertension	AFHR	-2.8	4	yes	55	45	220	7.6	88
0445018	潘翠保	M	93	Left femoral neck fracturehypertension pulmonary infection Parkinsonism	AFHR	-3.6	3	no	55	45	220	7.6	95
0444865	龚天锡	M	80	Left femoral neck fracture（GardenⅣ.）hypertension Post stroke sequelae epilepsy	AFHR	-2.8	5	yes	55	45	220	7.1	95
0447738	周和芬	F	71	Right femoral neck fracture（GardenⅣ.）、diabetes cataract senile dementia	THR	-3.1	6	no	50	55	340	7	90
0447933	周勤芬	F	74	Left femoral neck fracture（GardenⅢ.） cataract diabetes	THR	-3	6	no	50	55	340	7	90
0448678	徐琴妹	F	64	Left femoral neck fracture（GardenⅣ.） diabetesⅡ. senile dementia	AFHR	-3.1	3	no	55	45	220	7.1	95
0448367	许根娣	F	67	Right femoral neck fracture（GardenⅢ.） pulmonary infection diabetes	AFHR	-3.1	3	no	55	45	220	7.1	95
0449918	李凤藕	F	74	Left femoral neck fracture（GardenⅣ.） Post stroke sequelae epilepsy	THR	-3.1	6	yes	50	55	340	7	90
0451181	季美芹	F	70	Right femoral neck fracture（GardenII.） chronic bronchitiswith infection emphysema diabetes	THR	-3.5	3	yes	50	50	340	8.1	90
0452233	郁秀玉	F	60	Left femoral neck fracture（GardenⅢ.）	THR	-3.5	3	yes	50	50	340	8.1	90
0453364	李惠东	M	67	Left femoral neck fracture（GardenⅡ.）hypertension， cataract diabetes	THR	-3.5	3	yes	50	50	340	8.1	90
0454177	吕芳青	F	80	Right femoral neck fracture（GardenⅣ.） pulmonary infectionhypertension diabetes	THR	-3	6	yes	50	50	340	8.1	85
0455647	张美娣	F	85	Right femoral neck fracture（GardenⅣ.）hypertension，Ⅲ. Post stroke sequelae pulmonary infection	THR	-3.1	2	no	50	50	340	8.1	85
0456100	赵文英	F	79	Right femoral neck fracture（GardenⅢ.）hypertension Parkinsonism	AFHR	-2.7	5	yes	55	60	220	7.1	95
0456189	宋美芬	F	65	Right femoral neck fracture（GardenⅣ.）	AFHR	-3.5	3	yes	55	45	220	7.1	95
0457198	卢桂红	F	64	Right femoral neck fracture（GardenⅣ.）	THR	-3.5	3	yes	50	50	340	8.1	85
0458275	朱金娣	F	75	Left femoral neck fracture（GardenⅡ.）hypertension diabetes epilepsy	AFHR	-3.4	5	yes	55	45	260	7.1	95
0458556	陆梅芳	F	84	Left femoral neck fracture（GardenⅣ.） Post traumatic brain injury sequelae hypertension diabetes	AFHR	-3.1	3	yes	55	60	260	7.1	95
0458286B	何秉奎	F	80	Left femoral neck fracture（GardenⅠ.），cerebral infarctionhypertension	THR	-3.1	6	no	50	50	340	8.1	85
0459761	邵志书	M	65	Left femoral neck fracture（GardenⅣ.）hypertension cataract	THR	-3.5	3	no	50	80	360	6.9	85
0459819	盛志兰	F	66	Right femoral neck fracture（GardenⅣ.） diabetes pulmonary infection Parkinsonism	AFHR	-3.5	3	yes	55	50	260	7.1	95
0459872	钱惠琴	F	71	Left femoral neck fractur pulmonary infection hypertension cataract	THR	-3	5	no	50	80	250	6.9	85
0460165	钱菊芬	F	77	Left femoral neck fracturehypertension Post stroke sequelae pulmonary infection	THR	-3	5	yes	60	80	260	8	85
0460946	宋付妹	F	82	Right femoral neck fracture（GardenⅢ.）hypertension 心atrial fibrillation动 diabetesⅡ.	AFHR	-3.1	3	no	55	50	260	7.1	95
0462071	邬琴娣	F	72	Left femoral neck fracture cerebral thrombosishypertension diabetes cataract。	AFHR	-3	6	no	55	60	260	7.1	95
0462790	黄邦琼	F	84	Right femoral neck fracturehypertension pulmonary infection Parkinsonism	THR	-3.1	2	yes	60	80	200	6.9	85
0462436	薛秀宝	M	67	Right femoral neck fracture	AFHR	-3	3	no	48	45	260	7.1	95
0463406	黄美玲	F	62	Left femoral neck fracture（GardenIII.）	THR	-3	3	yes	60	80	260	6.9	85
0464085	朱和平	M	74	Right femoral neck fracturehypertension diabetes	THR	-2.8	6	yes	55	80	240	8	85
0464446	谭谷	M	82	Left femoral neck fracture（GardenII.）hypertension cataract epilepsy	THR	-3.1	3	yes	55	80	250	6.9	85
0465024	张春娣	F	74	Right femoral neck fracture（GardenⅣ.）hypertension cataract	THR	-2.6	6	no	55	80	250	6.9	85
0465521	顾召龙	M	78	Left femoral neck fracture（GardenⅣ.）hypertension chronic bronchitis Parkinsonism	AFHR	-2.7	5	yes	48	60	240	7.1	95
0466393	姜琴仙	F	66	Right femoral neck fracture（GardenIV.） cataract pulmonary infection	AFHR	-3	3	yes	48	55	240	7.1	92
0466392	季林娣	F	72	Right femoral neck fracture（GardenⅣ.） diabetesⅡ. cataract hypertension	AFHR	-3	6	yes	48	45	240	7.7	92
0469093	胡协妹	F	60	Right femoral neck fracturehypertension cataract diabetes	AFHR	-3	3	no	48	45	240	7.7	92
0467767	耿秀珍	F	61	Right femoral neck fracture（GardenIV.）hypertension， Post stroke sequelae pulmonary infection	AFHR	-2.9	5	yes	48	45	240	7.7	92
0472587	胡桂芝	F	62	Right femoral neck fracture（GardenIII.）hypertension epilepsy diabetes	THR	-2.9	4	no	50	50	250	8	85
0472297	金桂娣	F	88	Left femoral neck fracture、hypertension， cataract diabetes	THR	-3.4	3	yes	50	50	250	6.9	85
0473779	匡士妹	F	72	Right femoral neck fracture（GardenIV.）hypertension，	THR	-2.9	6	no	50	50	250	7.3	85
0474050	朱玉凤	F	80	Left femoral neck fracture hypertension pulmonary infection rheumatoid arthritis	THR	-3.4	4	yes	50	50	250	8	82
0475554	张秀芬	F	88	Right femoral neck fracture（GardenⅣ.）cataract diabetes	THR	-3.4	3	yes	55	50	250	7.3	82
0475823	景美芬	F	83	Right femoral neck fracture（GardenIII.） Post stroke sequelaehypertension senile dementia	AFHR	-3.4	3	yes	48	45	240	7.7	92
0476745	钱球保	M	67	Right femoral neck fracture（GardenIV.）hypertension， Parkinsonism	THR	-2.9	5	yes	55	50	250	7.3	82
0477644	洪剑英	M	69	Right femoral neck fracture（GardenⅢ.）hypertension， Post stroke sequelae diabetes	THR	-2.9	5	no	60	50	250	7.3	82
0478210	李建英	M	75	Left femoral neck fracture（GardenⅣ.） diabetes pulmonary infection	AFHR	-2.9	5	yes	48	55	200	7.7	92
0478592	李祥妹	F	64	Left femoral neck fracture	AFHR	-3.3	3	yes	48	55	200	7.7	92
0479706	余生娣	F	60	Left femoral neck fracture（Garden..III.）	AFHR	-3.3	3	yes	48	55	200	7.7	92
0479575	朱美琴	F	78	Left femoral neck fracture（Garden..IV.）hypertension Parkinsonism	THR	-2.7	5	no	60	60	260	7.3	82
0481496	张宝琴	F	81	Left femoral neck fracture（GardenⅣ.）senile dementia chronic bronchitis	AFHR	-3.3	2	yes	48	50	200	7.7	92
0482841	李红妹	F	60	Left femoral neck fracture（GardenIV.）	AFHR	-3.3	3	yes	48	50	200	7.7	92
0481617	韩文德	M	62	Left femoral neck fracture	AFHR	-3.3	3	no	48	40	200	7.7	92
0483177	薛美娣	F	81	Right femoral neck fracturehypertension cerebral infarction	THR	-3.3	6	yes	60	60	260	7.3	82
0483247	周新玉	M	78	Right femoral neck fracture（GardenIII.）hypertension， rheumatoid arthritis	THR	-2.7	5	no	60	60	260	7.3	82
0481690	周桂娣	F	72	Right femoral neck fracturehypertension cerebral infarction diabetes	AFHR	-3.3	6	no	48	40	200	7.7	92
0483879	刘才庆	M	63	Left femoral neck fracture（GardenIV.）	THR	-3.3	3	yes	48	60	260	7.3	82
0485875	徐菊红	F	76	Left femoral neck fracturehypertension Post stroke sequelae diabetes	THR	-2.8	5	yes	48	60	260	7.3	82
0483716	陈义坤	M	83	Right femoral neck fracturehypertension cerebral infarction diabetes	THR	-3.3	3	yes	60	60	260	6.8	83
0486552	邵桂凤	F	69	Right femoral neck fracture（GardenIII.）、	AFHR	-3.3	3	no	48	40	200	7.3	92
0486858	徐晖	M	74	Right femoral neck fracture (diabetes 2.）hypertension， Post stroke sequelae epilepsy	Cannulated screw	-2.8	5	yes	48	38	10	6.1	91
0487286	李洁萍	F	76	Right femoral neck fracturehypertension cerebral infarction	THR	-2.6	6	no	60	60	260	6.8	83
0488668	盛元相	M	81	Left femoral neck fracture（GardenIII.）hypertension Post stroke sequelae	AFHR	-3.3	3	no	50	50	200	7.3	92
0488111	肖桂芳	M	63	Left femoral neck fracture（GardenIII.）	AFHR	-3.3	3	yes	50	45	200	7.3	90
0489445	陈宗达	M	76	Left femoral neck fracture（GardenIII.）	THR	-3	6	yes	60	55	290	6.8	83
0489983	宗晓芳	F	78	Left femoral neck fracture（GardenIII.）	THR	-2.6	6	no	60	55	290	6.8	83
0491228	肖瑞琴	F	83	Left femoral neck fracture（GardenIII.）chronic bronchitiswith infection	AFHR	-3.3	3	yes	50	45	300	7.3	90
0490016	林玉宝	M	76	Left femoral neck fracture（GardenIII.）	AFHR	-2.8	6	yes	50	45	300	7.3	90
0492486	陈正贤	M	78	Left femoral neck fracture（GardenIII.）hypertension epilepsy	THR	-2.6	5	yes	60	55	290	6.8	83
0493152	王兰珍	F	78	Left femoral neck fracture（GardenIII.）	Cannulated screw	-2.6	6	no	50	38	10	6.1	91
0494319	许仲林	M	63	Left femoral neck fracture（GardenIII.）	AFHR	-3.6	3	yes	50	50	300	7.3	90
0494384	钱琴妹	F	65	Left femoral neck fracture（GardenIII.）	AFHR	-3.6	3	yes	50	50	300	7.3	90
0494527	尚红彬	M	78	Left femoral neck fracture（GardenIII.）	THR	-2.6	5	no	60	55	290	6.8	83
0495509	张雪华	M	85	Left femoral neck fracture（GardenIII.） cerebral infarction diabetes	AFHR	-3.3	3	yes	50	65	300	7.3	90
0496973	徐玉兰	F	81	Left femoral neck fracture（GardenIII.）hypertension diabetes Parkinsonism	AFHR	-3.2	3	yes	50	40	300	7.3	90
0497108	倪秀英	F	78	Left intertrochanteric fracture	AFHR	-3.2	5	yes	50	40	300	7.3	90
0497336	范巧凤	F	63	Right intertrochanteric fracture	THR	-3.6	3	yes	48	55	290	6.8	88
0499015	张宝英	F	65	Right intertrochanteric fracture（Evan'sⅣ.）	AFHR	-3.6	3	yes	50	65	300	7.3	90
0501219	王珠花	F	76	Right intertrochanteric fracture（EvansII.）	AFHR	-3.1	6	yes	50	40	290	7.3	90
0501309	陆云凤	F	78	Right intertrochanteric fracture（EvansⅣ.）hypertension cataract	THR	-3.2	6	no	48	55	290	6.8	88
0500138	张惠国	M	76	Right intertrochanteric fracture(Evan'sⅡ.)	AFHR	-3	5	no	50	55	290	7.3	80
0501206	刘刚成	M	80	Left intertrochanteric fracture（EvansⅢB.）hypertension， cerebral infarction	THR	-3.2	5	yes	48	90	290	6.8	88
0500856	袁晔莹	M	63	Right intertrochanteric fracture（Evans..IV.）	Cannulated screw	-2.8	4	yes	24	38	10	6.1	91
0502679	江纫秋	M	86	Left intertrochanteric fracture（EvansⅣ.） cataract diabetes	AFHR	-3.2	2	yes	50	55	290	7.3	80
0503238	王杏妹	F	84	Right intertrochanteric fracture（Evan'sⅢA.）	AFHR	-3.2	1	no	50	55	290	7.3	80
477380	陶选林	F	92	Right intertrochanteric fracture（EvansⅢA.）hypertension pulmonary infection	AFHR	-3.8	2	yes	55	40	290	7.2	80
478592	李祥妹	M	86	Left intertrochanteric fracture（Evan'sⅢA.）	AFHR	-3.2	3	no	55	40	290	7.2	80
479575	朱美琴	M	95	Left intertrochanteric fracture（Evan'sⅢA..）	AFHR	-3.5	3	yes	55	40	290	7.2	80
479706	余生娣	M	94	Left intertrochanteric fracture（Evans.IV.）	AFHR	-3.8	2	yes	55	45	290	7.2	80
481209	张福芹	M	87	Right intertrochanteric fracture（EvansⅢA.）	AFHR	-3.2	3	yes	55	45	290	7.2	80
481496	张宝琴	F	73	Left intertrochanteric fracture（（Evans）Ⅳ.）	THR	-2.8	5	yes	48	90	290	6.8	88
481617	韩文德	M	74	Left intertrochanteric fracture（EvansⅣ.）	THR	-3.3	5	yes	48	90	290	6.8	88
481690	周桂娣	F	95	Left intertrochanteric fracture rheumatoid arthritis Parkinsonism	AFHR	-3.6	2	no	55	40	290	7.2	80
482841	李红妹	M	84	Left intertrochanteric fracture	AFHR	-2.9	5	no	55	50	290	7.2	80
482875	王青官	F	87	Right intertrochanteric fracture	AFHR	-2.9	2	no	55	50	290	7.2	80
483879	刘才庆	F	80	Left intertrochanteric fracture hypertension Post stroke sequelae	AFHR	-2.9	6	yes	55	50	240	7.2	80
486552	邵桂凤	M	74	Right intertrochanteric fracture（Evans..IV.）	THR	-3.1	6	yes	70	90	300	7.5	88
488668	盛元相	M	89	Left intertrochanteric fracture（EvansⅡ.）hypertension pulmonary infection	AFHR	-2.9	3	no	55	50	240	7.2	80
488683	朱玉芬	F	86	Left intertrochanteric fracture（EvansⅣ.）	AFHR	-2.9	3	no	55	50	240	7.2	80
490016	林玉宝	M	88	Right intertrochanteric fracture（EvansⅢa.）	AFHR	-2.6	3	no	55	45	240	7.2	85
491228	肖瑞琴	F	95	Right intertrochanteric fracture cerebral infarction	AFHR	-3.9	1	no	58	40	240	7.2	85
492829	唐爱妹	M	85	Left intertrochanteric fracture（EvansⅢA.）	AFHR	-2.6	3	yes	58	40	240	7.5	85
494319	许仲林	F	81	Right intertrochanteric fracture（Evan'sⅢA.）	AFHR	-2.6	3	yes	58	50	240	7.5	85
494384	钱琴妹	F	92	Right intertrochanteric fracture （Evan'sⅢA.） diabetes hypertension	AFHR	-3.9	3	yes	58	45	240	7.5	85
494799	李忠英	F	86	Right intertrochanteric fracture（EvansI.）	AFHR	-2.6	2	yes	58	50	240	7.5	85
495616	朱士英	M	87	Left intertrochanteric fracture（Evans Ⅳ.）	AFHR	-2.6	3	yes	58	50	240	7.5	85
497069	沈栋臣	F	60	Right intertrochanteric fracture（EvansⅢa.） chronic bronchitiswith infectionhypertension	THR	-2.8	4	no	50	85	300	7.5	90
499015	张宝英	M	88	Right intertrochanteric fracture（EvansⅣ.） hypertension， rheumatoid arthritis	AFHR	-2.6	3	yes	58	50	240	7.5	85
501066	柳凤英	F	90	Left intertrochanteric fracture chronic bronchitis emphysema	AFHR	-3.9	2	yes	58	45	270	7.5	85
501219	王珠花	F	86	Right intertrochanteric fracture（EvansⅢA.）	AFHR	-2.6	1	no	58	35	270	7.5	85
501309	陆云凤	M	93	Right intertrochanteric fracture（Evan'sⅣ.） senile dementia	AFHR	-3.9	3	no	58	35	270	7.5	85
502679	江纫秋	F	86	Right intertrochanteric fracture hypertension， ataxia	THR	-3.4	5	no	50	85	300	7.5	90
503583	朱琴安	M	91	Right intertrochanteric fracture（IIIa.） hypertension senile dementia	AFHR	-3.9	2	no	58	50	270	7.5	85
504121	虞鹤山	M	87	Left intertrochanteric fracture hypertension，	AFHR	-3.4	3	yes	58	50	270	7.5	85
504419	钱华保	F	90	Right intertrochanteric fracture（Evan'sIV.）hypertension 2.diabetes	AFHR	-3.9	2	no	58	50	270	7.5	85
504961	陆兴郎	F	85	Right intertrochanteric fracture cerebral infarction	THR	-3.4	1	no	50	85	300	7.8	90
507031	陆美英	M	79	Right intertrochanteric fracture（Evan'sⅢA.）cerebral infarction rheumatoid arthritis	THR	-3.2	6	no	50	65	240	7.8	90
508781	黄裕洁	F	79	Right intertrochanteric fracture（EvansⅣ.）	THR	-3.2	6	yes	50	65	240	7.8	90
510727	叶顺娣	F	89	Left intertrochanteric fracture chronic bronchitis	AFHR	-3.4	1	yes	58	50	270	7.5	85
511196	缪梅保	M	85	Left intertrochanteric fracture	AFHR	-3.4	3	yes	58	50	270	7.9	87
512210	黄静安	M	95	Left femoral neck fracture（GardenIII.）hypertension， cerebral infarction	AFHR	-3.3	3	yes	58	40	270	7.9	87
512865	肖彩保	M	87	Left femoral neck fracture（GardenIII.）hypertension， diabetes chronic bronchitis	AFHR	-2.8	2	no	58	40	270	7.9	87
513341	吴秀玉	F	90	Left femoral neck fracture（GardenIII.）hypertension， chronic bronchitis cerebral infarction	AFHR	-3.3	1	yes	52	40	270	7.9	87
514388	胡梅娣	F	93	Left femoral neck fracture（GardenIII.）hypertension， cerebral infarction chronic bronchitis	AFHR	-3.3	3	yes	52	55	270	7.9	87
514436	吴凤珍	F	89	Left femoral neck fracture（GardenIII.）hypertension， ataxia diabetes	AFHR	-2.8	1	no	52	50	270	7.9	87
515080	耿锡清	M	84	Left femoral neck fracture（GardenIII.）rheumatoid arthritishypertension cerebral infarction	AFHR	-2.8	2	yes	52	50	270	7.9	87
515740	陆桂凤	M	96	Left femoral neck fracture（GardenIII.）hypertension， cerebral infarction ch	AFHR	-3.3	3	no	52	50	230	7.9	87
516544	何惠芬	M	90	Left femoral neck fracture（GardenIII.）hypertension， rheumatoid arthritis	AFHR	-3.3	1	yes	52	50	230	7.9	87
516584	钱金官	M	90	Left femoral neck fracture（GardenIII.）hypertension， Alzheimer disease	AFHR	-3.8	2	no	52	55	230	7.9	87
516792	徐生妹	F	90	Left femoral neck fracture（GardenIII.）hypertension， chronic bronchitis	AFHR	-3.8	2	yes	52	35	230	7.9	87
516822	刘云妹	F	92	Left femoral neck fracture（GardenIII.）hypertension， chronic bronchitis ataxia	AFHR	-3.8	2	no	52	35	230	7.9	87
516973	袁青妹	F	69	Left femoral neck fracture（GardenIII.）hypertension， cerebral infarction chronic bronchitis	THR	-2.8	4	no	50	65	240	7.8	87
517363	朱彩芬	M	64	Left femoral neck fracture（GardenIII.）hypertension， rheumatoid arthritis	THR	-3.4	3	yes	50	65	240	7.8	87
518170	袁永林	F	92	Left femoral neck fracture（GardenIII.） Parkinsonism cerebral infarction	AFHR	-3.8	3	no	52	35	230	7.9	87
518288	方金娣	F	84	Left femoral neck fracture（GardenIII.） cerebral infarction chronic bronchitis	THR	-2.8	3	no	55	65	240	7.8	87
518888	张进芬	M	65	Left femoral neck fracture（GardenIII.）	THR	-3.4	3	yes	55	80	240	7.4	87
522680	张淑琴	M	77	Left femoral neck fracture（GardenIII.）cataract cerebral infarction	THR	-3	5	yes	55	80	200	7.4	87
524370	钱凤林	F	71	Left femoral neck fracture（GardenIII.） cerebral infarction rheumatoid arthritis diabetes	THR	-3.4	5	yes	55	80	200	7.4	87
524510	王同娥	F	62	Left femoral neck fracture（GardenIII.） cerebral infarction diabetes chronic bronchitis	THR	-3.4	3	yes	55	80	200	7.4	87
524859	李桂英	F	82	Left femoral neck fracture（GardenIII.） rheumatoid arthritis chronic bronchitis	THR	-2.8	2	yes	55	80	200	7.4	87
526837	葛龙宝	M	72	Left femoral neck fracture（GardenIII.） Parkinsonism chronic bronchitis	THR	-3.4	5	no	55	80	200	7.4	89
527150	朱瑞芬	M	64	Left femoral neck fracture（GardenIII.）cataract cerebral infarction diabetes	THR	-3.4	3	yes	68	80	200	7.4	89
528489	祁福娣	F	93	Left femoral neck fracture（GardenIII.） chronic bronchitis	AFHR	-3.8	3	yes	52	35	230	7	87
528893	陈瑞兴	M	89	Left femoral neck fracture（GardenIII.） diabetes Alzheimer disease	AFHR	-2.8	3	no	45	55	230	7	87
529305	林瑞荣	F	93	Left femoral neck fracture（GardenIII.）hypertension， chronic bronchitis	AFHR	-4.2	3	no	45	55	230	7	87
530144	范丽华	M	62	Left femoral neck fracture（GardenIII.）	THR	-3.7	3	no	68	80	230	6.6	89
530161	杨二保	F	78	Left femoral neck fracture（GardenIII.）Parkinsonismhypertension rheumatoid arthritis	AFHR	-3.2	4	yes	50	45	230	7.5	87
533100	胡年头	F	89	Left femoral neck fracture（GardenIII.）hypertension，	AFHR	-3.7	5	yes	50	40	230	7.5	87
533200	朱祥龙	F	87	Left femoral neck fracture（GardenIII.）hypertension， Parkinsonism rheumatoid arthritis	AFHR	-3.7	1	no	50	45	230	7.5	87
533764	张永才	M	97	Left femoral neck fracture（GardenIII.）hypertension， chronic bronchitis	AFHR	-4.2	3	yes	50	45	230	7.5	87
535361	戴保大	M	94	Left femoral neck fracture（GardenIII.）hypertension， Alzheimer disease	AFHR	-3.8	3	yes	50	60	230	7.5	89
536909	常梅娣	F	87	Left femoral neck fracture（GardenIII.）hypertension， Parkinsonism diabetes	AFHR	-3.7	2	yes	45	50	250	7.5	89
537167	包美汉	M	90	Left femoral neck fracture（GardenIII.） hypertension cerebral infarction	AFHR	-3.8	2	yes	45	45	250	7.5	89
537757	项志明	M	89	Left femoral neck fracture（GardenIII.）hypertension， rheumatoid arthritis	AFHR	-3	2	yes	45	45	250	7.5	89
538052	黄惠芬	M	82	Left femoral neck fracture（GardenIII.）hypertension， cerebral infarction	THR	-3	3	yes	68	60	230	6.6	89
538738	柳永清	F	90	Left femoral neck fracture（GardenIII.）hypertension， diabetes	AFHR	-3.8	3	yes	50	45	250	7.5	89
540023	赵英娥	F	88	Left femoral neck fracture（GardenIII.）hypertension， cerebral infarction	AFHR	-3	4	no	50	55	250	7	89
540347	黄素芬	F	85	Left femoral neck fracture（GardenIII.）senile dementiahypertension cerebral infarction	AFHR	-3	3	no	50	55	250	7	89
540404	徐祖根	M	89	Left femoral neck fracture（GardenIII.）hypertension， chronic bronchitis	AFHR	-3	3	no	50	45	250	7	89
541729	许秀芳	M	89	Left femoral neck fracture（GardenIII.）hypertension， rheumatoid arthritis	AFHR	-3	2	yes	50	45	250	7	89
541769	周金仙	M	93	Left femoral neck fracture（GardenIII.） diabetes Alzheimer disease	AFHR	-3.8	2	no	50	45	250	7.6	89
542928	邢志兰	F	72	Left femoral neck fracture（GardenIII.）	THR	-3.7	4	yes	55	60	230	6.6	89
543262	高梅芬	M	77	Left femoral neck fracture（GardenIII.）cataract cerebral infarction chronic bronchitis	THR	-3.1	6	no	55	60	230	6.6	89
544433	苏琴玉	M	86	Left femoral neck fracture（GardenIII.） Parkinsonism rheumatoid arthritis	AFHR	-3	2	yes	50	40	250	7.6	89
546495	徐兴华	F	62	Left femoral neck fracture（GardenIII.） cerebral infarction chronic bronchitis	THR	-3.7	3	yes	55	60	230	6.6	90
549700	陈明礼	F	88	Left femoral neck fracture（GardenIII.） cerebral infarction rheumatoid arthritis	THR	-4.2	1	no	55	60	270	7.9	90
549853	姚秀珍	M	85	Left femoral neck fracture（GardenIII.）hypertension， rheumatoid arthritis	AFHR	-3.8	1	no	45	50	250	7.6	89
550735	邵宝英	M	95	Left femoral neck fracture（GardenIII.） chronic bronchitis cerebral infarction	AFHR	-3.7	1	no	45	50	250	7.6	89
551222	张凤珍	F	66	Left femoral neck fracture（GardenIII.）hypertension， cerebral infarction	AFHR	-3.7	3	yes	45	45	250	7.6	89
552786	尹保金	F	87	Left femoral neck fracture（GardenIII.）hypertension， rheumatoid arthritis	AFHR	-3.8	2	no	45	50	250	7.6	89
554122	赵秀芬	F	84	Left femoral neck fracture（GardenIII.）Parkinsonismhypertension	AFHR	-3.8	3	no	40	55	250	7.6	89
554963	朱凤英	M	87	Left femoral neck fracture（GardenIII.）hypertension， diabetes	AFHR	-3.8	3	yes	40	50	200	7.6	89
555375	赵玉凤	M	87	Left femoral neck fracture（GardenIII.）hypertension， cerebral infarction	AFHR	-3.8	3	no	40	50	200	7.6	90
555616	吕永全	M	88	Left femoral neck fracture（GardenIII.）Parkinsonismhypertension chronic bronchitis	AFHR	-3.8	2	no	55	50	200	7.6	90
555855	徐洪福	M	92	Left femoral neck fracture（GardenIII.）hypertension， cataract	AFHR	-3.7	3	yes	55	50	200	7.6	90
555871	张留先	F	96	Left femoral neck fracture（GardenIII.）hypertension， diabetes	AFHR	-3.7	2	yes	40	40	200	7.4	90
556105	陈秀琴	M	90	Left femoral neck fracture（GardenIII.）hypertension， cerebral infarction	AFHR	-3.7	1	no	40	40	200	7.4	90
556196	戴玉俊	F	90	Left femoral neck fracture（GardenIII.）Parkinsonismhypertension rheumatoid arthritis	AFHR	-4.3	3	yes	40	60	200	7.4	90
556872	陶琴娣	F	90	Left femoral neck fracture（GardenIII.）hypertension， cerebral infarction	AFHR	-4.3	3	yes	40	45	200	7.4	90
557839	孙品珍	M	90	Left femoral neck fracture（GardenIII.） diabetes chronic bronchitis	AFHR	-4.3	3	yes	40	45	280	7.4	90
557864	王玉英	M	84	Left femoral neck fracture（GardenIII.）hypertension， cataract	AFHR	-3.8	3	yes	40	45	280	7.4	90
558464	钱金仙	F	87	Left femoral neck fracture（GardenIII.）hypertension， rheumatoid arthritis	AFHR	-3.8	2	yes	55	45	280	7.4	90
558530	卞福娣	F	91	Left femoral neck fracture（GardenIII.） senile dementiahypertension cataract	AFHR	-4.3	3	no	55	60	280	7.4	90
558934	卢秀英	F	90	Left femoral neck fracture（GardenIII.）hypertension， cataract	AFHR	-3.9	2	no	50	60	280	7.4	90
0560056z	范玉英	M	85	Left femoral neck fracture（GardenIII.） Alzheimer disease	AFHR	-3.4	3	no	45	60	280	7.4	90
0561310	吴耀芬	F	84	Left femoral neck fracture（GardenIII.）hypertension， cerebral infarction	AFHR	-3.4	3	yes	45	50	280	7.4	90
0562117	芦杏娣	F	87	Left femoral neck fracture（GardenIII.）hypertension， chronic bronchitis	AFHR	-3.4	3	no	45	50	280	7.4	90
0562040	丰来娣	M	88	Left femoral neck fracture（GardenIII.）hypertension， chronic bronchitis	AFHR	-3.4	3	yes	45	50	280	7.4	90
0564029	倪芝兰	M	80	Left femoral neck fracture（GardenIII.） cerebral infarction Alzheimer disease	THR	-3.4	6	yes	55	75	270	7.9	86
0564516	徐国祥	F	88	Left femoral neck fracture（GardenIII.）cataract chronic bronchitis	THR	-3.4	3	yes	55	75	270	7.9	86
0566936	陈士琴	F	87	Left femoral neck fracture（GardenIII.）cataract rheumatoid arthritis diabetes	AFHR	-3.7	2	no	45	50	280	7	81
0569603	时卫琴	M	82	Left femoral neck fracture（GardenIII.）Parkinsonism cerebral infarction chronic bronchitis	AFHR	-3.7	2	yes	45	60	280	7	81
0569888	朱金官	F	90	Left femoral neck fracture（GardenIII.） cerebral infarction rheumatoid arthritis	AFHR	-3.9	1	no	45	45	280	7	81
0571435	周鹤翔	F	69	Left femoral neck fracture（GardenIII.）cataract pulmonary infection	THR	-3.7	3	yes	55	75	270	7.9	86
0571390	胡宝明	M	88	Left femoral neck fracture（GardenIII.）Post stroke sequelae Alzheimer disease	AFHR	-3.7	3	yes	45	45	280	7	81
0572226	黄裕洁	F	90	Left femoral neck fracture（GardenIII.） cerebral infarction chronic bronchitis	AFHR	-3.9	3	yes	45	60	280	8	81
0572967	林燕燕	F	87	Left femoral neck fracture（GardenIII.）diabetes cataract Alzheimer disease	AFHR	-3.7	3	no	50	55	280	8	87
0571827	陆黛漪	F	89	Left femoral neck fracture（GardenIII.） cerebral infarction chronic bronchitis	AFHR	-2.7	3	no	50	55	280	8	87
0576278	赵春妹	M	60	Left femoral neck fracture（GardenIII.）	THR	-3.7	3	yes	72	75	270	7.9	90
0576462	陈雪秀	M	78	Left femoral neck fracture（GardenIII.）hypertension， cerebral infarction	THR	-2.8	5	no	60	75	210	7.9	90
0575495	顾汉彬	M	60	Left femoral neck fracture（GardenIII.）	THR	-3.7	3	yes	60	75	210	6.9	90
0575770	王杏妹	F	81	Left femoral neck fracture（GardenIII.）hypertension， cataract cerebral infarction	THR	-2.7	2	yes	45	75	210	6.9	90
0578286	余洪堂	M	62	Left femoral neck fracture（GardenIII.）	THR	-3.3	3	yes	45	65	210	6.9	90
0579413	谢安德	M	90	Left femoral neck fracture（GardenIII.）hypertension， cataract cerebral infarction	AFHR	-3.9	3	yes	50	55	200	8	87
0577551	倪淑英	M	87	Left femoral neck fracture（GardenIII.） cataract diabetes	AFHR	-2.7	3	yes	45	55	200	7	87
0580576	夏来妹	F	89	Left femoral neck fracture（GardenIII.）hypertension， chronic bronchitis	AFHR	-2.7	3	yes	45	55	200	6.6	87
0582814	侯世荣	F	81	Left femoral neck fracture（GardenIII.）hypertension， chronic bronchitiswith infection	THR	-2.7	2	no	45	65	210	6.9	90
0580530	焦淑芬	F	83	Left femoral neck fracture（GardenIII.）diabeteshypertension cerebral infarction	AFHR	-2.7	3	yes	45	55	200	6.6	87
0583401	李品芬	M	89	Left femoral neck fracture（GardenIII.）hypertension， rheumatoid arthritis	AFHR	-2.9	2	yes	45	55	200	6.4	87
0583183	朱培书	M	98	Left femoral neck fracture（GardenIII.）hypertension， cerebral infarction	AFHR	-3.9	3	yes	45	55	200	6.4	87
0584512	殷雪娣	F	77	Left femoral neck fracture（GardenIII.）hypertension， cerebral infarction chronic bronchitis	THR	-2	5	no	45	65	210	6.9	85
0584128	黄惠荣	M	63	Left femoral neck fracture（GardenIII.）	THR	-2.1	5	yes	60	65	210	6.9	85
0585988	邹梅保	M	65	Left femoral neck fracture（GardenIII.）	THR	-1.9	5	yes	60	65	210	7.5	85
0587457	徐企南	M	78	Left femoral neck fracture（GardenIII.） cerebral infarction rheumatoid arthritis	THR	-2.8	4	no	50	65	210	7.5	85
0589764	郭秀珍	F	86	Left femoral neck fracture（GardenIII.） diabetes cataract chronic bronchitis	AFHR	-2.9	3	no	45	50	200	6.4	87
0589654	曾显明	F	91	Left femoral neck fracture（GardenIII.）cataract cerebral infarction	AFHR	-4.5	3	no	45	45	260	6.4	87
0591660	林藕卿	F	100	Left femoral neck fracture（GardenIII.） cerebral infarction Alzheimer disease	AFHR	-3.9	3	no	45	50	260	6.9	87
0592477	何振兴	M	83	Left femoral neck fracture（GardenIII.）hypertension， diabetes chronic bronchitis	AFHR	-2.9	3	no	55	50	200	6.9	90
0593431	张金娣	M	102	Left femoral neck fracture（GardenIII.）hypertension， Parkinsonism	AFHR	-4.6	2	yes	55	50	200	6.9	90
0594222	唐秀珍	F	86	Left femoral neck fracture（GardenIII.）hypertension， diabetes	AFHR	-2.9	3	no	50	65	200	6.9	90
0594608	黄觉吾	F	95	Left femoral neck fracture（GardenIII. cataract chronic bronchitis	AFHR	-4.6	2	yes	50	50	200	6.9	90
0596237	朱秀英	F	90	Left femoral neck fracture（GardenIII.）hypertension， Parkinsonism	AFHR	-3.9	3	no	50	45	200	6.9	86
0598187	许和芹	M	91	Left femoral neck fracture（GardenIII.）hypertension， cataract Parkinsonism	AFHR	-3.9	2	no	50	50	200	6.9	86
0597932	陈兰芬	F	92	Left femoral neck fracture（GardenIII.）diabeteshypertension rheumatoid arthritis	AFHR	-3.9	1	yes	50	40	200	6.9	86
0599399	刘汝凤	F	74	Left femoral neck fracture（GardenIII.） cerebral infarction rheumatoid arthritis	THR	-3.5	5	yes	50	65	210	7.5	85
0316512	王安伍	M	82	Left intertrochanteric fracturehypertension cerebral infarction	PFNA	-2.9	3	no	55	45	160	7.3	88
0317201	刘凤娣	F	92	Left intertrochanteric fracture（EvansⅣ.）hypertension， cerebral infarction	PFNA	-4	3	no	55	45	160	7.3	88
0318333	陈敏峰	M	60	Left intertrochanteric fracture hypertension Parkinsonism	PFNA	-2.8	5	no	55	60	160	7.3	88
0318223	张德强	M	80	Right intertrochanteric fracture hypertension cerebral infarction Parkinsonism	PFNA	-3.1	5	yes	62	60	180	7.3	85
0323920	袁星光	M	73	Left intertrochanteric fracture（EvansⅢA.）hypertension， cerebral infarction	PFNA	-2.9	6	yes	50	55	180	6.5	85
0325518	殷永发	M	64	Left intertrochanteric fracture（EvansⅢA.）hypertension， Parkinsonism	PFNA	-2.9	4	no	62	75	180	6.5	85
0327341	陆志明	M	82	Right intertrochanteric fracture（EvansIV.） chronic bronchitiswith infection	PFNA	-3.1	3	no	55	75	180	6.5	85
0327942	张庆文	M	61	Left intertrochanteric fracture（EvansⅣ.）	PFNA	-2.9	5	yes	65	50	180	6.5	85
0329860	朱林生	M	82	Left intertrochanteric fracturehypertension Parkinsonism	PFNA	-3.1	3	yes	50	50	180	6.5	85
0331932	张正荣	M	68	Right intertrochanteric fracture（Evans..Ⅳ.）hypertension cerebral infarction	PFNA	-2.9	5	no	58	50	200	6.8	85
0333006	丁素贞	F	83	Right intertrochanteric fracture（EvansⅣ.）hypertension，Ⅲ. Post stroke sequelae	PFNA	-3.1	3	no	58	50	200	6.8	90
0339972	夏素英	F	90	Left intertrochanteric fracturehypertension Parkinsonism	PFNA	-4.2	3	yes	58	50	200	6.8	90
0341860	耿云妹	F	85	Left intertrochanteric fracturehypertension Parkinsonism	PFNA	-3.4	3	yes	50	50	200	6.8	90
0363797	赵永兴	M	83	Right intertrochanteric fracture hypertension chronic bronchitis	PFNA	-3.4	3	yes	50	70	220	6.8	90
0365953	陈兴南	M	93	Right intertrochanteric fracture（EvansⅡ.） chronic bronchitis伴双emphysema	PFNA	-4.2	2	no	72	70	220	6.8	90
0368192	王祥保	M	67	Left intertrochanteric fracture（EvansⅣ.）	PFNA	-2.7	5	yes	68	70	220	6.8	90
0368779	茅金玉	F	81	Left intertrochanteric fracture（EvansⅣ.）diabeteshypertension cerebral infarction	PFNA	-3.6	3	yes	71	70	220	7.5	90
0376312	陈荣妹	F	82	Left intertrochanteric fracture（EvansⅣ.）	PFNA	-3.6	2	no	71	45	240	7.5	83
0378103	陆青保	M	92	Left intertrochanteric fracture（EvansⅣ.）diabetes Alzheimer disease	PFNA	-4.2	2	yes	48	45	240	7.5	83
0378963	余志英	F	60	Left intertrochanteric fracture（EvansⅣ.）	PFNA	-3.1	3	no	68	45	240	7.5	83
0386986	余兴明	M	72	Left intertrochanteric fracture（EvansⅣ.）	PFNA	-3.1	6	no	60	55	240	7.5	83
0390517	曹琴珍	F	85	Left intertrochanteric fracture（EvansⅣ.）hypertension， cerebral infarction	PFNA	-3.6	3	yes	48	55	240	7.5	83
0390088	季士福	M	65	Left intertrochanteric fracture（EvansⅣ.）	PFNA	-3.1	3	no	55	55	240	7.5	83
0391327	沙小林	M	82	Left intertrochanteric fracture（EvansⅣ.）pulmonary infection	PFNA	-3.6	3	yes	55	55	250	7	83
0406591	顾桂增	M	69	Left intertrochanteric fracture（EvansⅣ.）	PFNA	-3.4	3	no	60	40	250	7	87
0418071	郭仁才	M	85	Left intertrochanteric fracture（EvansⅣ.）cerebral infarction	PFNA	-2.8	3	yes	60	50	250	7	87
0440656	姚汉珍	F	80	Left intertrochanteric fracture（EvansⅣ.）pulmonary infection cataracthypertension	PFNA	-2.8	6	no	50	45	260	7	87
0312230	陈素珍	F	68	Left intertrochanteric fracture（EvansⅣ.）	DHS	-3.3	3	no	65	65	240	7.1	86
0312949	陆桂凤	F	67	Left intertrochanteric fracture（EvansⅣ.）	DHS	-3.3	3	no	65	65	240	8.3	86
0314380	邬长宝	M	64	Left intertrochanteric fracture（EvansⅣ.）	DHS	-3.3	3	no	58	65	250	8.3	90
0314439	杨传福	M	78	Left intertrochanteric fracture（EvansⅣ.）cerebral infarction Parkinsonism	DHS	-2.8	6	yes	65	75	280	6,8	85
0315394	毛锡宝	M	70	Left intertrochanteric fracture（EvansⅣ.）	DHS	-3.3	3	no	65	65	270	7.5	90
0315968	朱翠兰	F	79	Left intertrochanteric fracture（EvansⅣ.）	DHS	-2.8	65	no	65	50	200	7	87
0316483	魏煜庆	M	60	Left intertrochanteric fracture（EvansⅣ.）	DHS	-3.3	3	no	65	75	290	7,4	88
0316071	季美祥	M	69	Left intertrochanteric fracture（EvansⅣ.）	DHS	-2.8	5	yes	72	55	230	6.7	88
0320161	苏藕保	M	78	Left intertrochanteric fracture（EvansⅣ.）	DHS	-2.6	6	yes	72	65	270	7.2	88
0320255	张田朱	M	91	Left intertrochanteric fracture（EvansⅣ.）hypertension， senile dementia	DHS	-4	3	yes	65	65	270	7.5	86
0320675	刘满珍	F	66	Left intertrochanteric fracture（EvansⅣ.）	DHS	-2.8	4	no	60	80	270	7.5	88
0320244	赵雪英	F	67	Left intertrochanteric fracture（EvansⅣ.）	DHS	-2.8	5	yes	72	60	320	7.5	88
0321253	沙秀琴	F	60	Left intertrochanteric fracture（EvansⅣ.）	DHS	-2.8	5	yes	58	75	280	7.3	89
0321719	郭淑珍	F	65	Left intertrochanteric fracture（EvansⅣ.）hypertension， cerebral infarction	DHS	-2.8	5	yes	60	75	320	7.3	91
0321420	王永和	M	65	Left intertrochanteric fracture（EvansⅣ.）	DHS	-2.8	6	yes	68	65	300	7.3	86
0323258	陆洪妹	F	67	Left intertrochanteric fracture（EvansⅣ.）	DHS	-2.8	5	no	68	65	200	7,4	86
0330865	平相元	M	60	Left intertrochanteric fracture（EvansⅣ.）	DHS	-2.9	4	no	68	70	300	7,4	86
0330671	陆桂保	M	96	Left intertrochanteric fracture（EvansⅣ.）hypertension， pulmonary infection	DHS	-4	3	no	68	70	340	7,4	85
0331365	穆勤芬	F	96	Left intertrochanteric fracture（EvansⅣ.）diabeteshypertension cerebral infarction	DHS	-4	2	no	68	80	340	8	95
0331555	顾玉琴	F	79	Left intertrochanteric fracture（EvansⅣ.）	DHS	-2.6	5	yes	68	50	340	8	95
0331930	刘正菊	F	70	Left intertrochanteric fracture（EvansⅣ.）hypertension， cerebral infarction	DHS	-2.9	5	no	68	55	200	7.7	93
0459043	钱惠南	M	78	Left intertrochanteric fracture（EvansⅣ.）cerebral infarction ataxia	PFNA	-2.5	4	yes	50	45	260	7	87
0334476	高金华	M	68	Left intertrochanteric fracture（EvansⅣ.）	DHS	-2.9	4	yes	50	55	230	7.8	88
0334394	唐岳松	M	68	Left intertrochanteric fracture（EvansⅣ.）	DHS	-2.7	5	no	55	60	230	7.9	89
0459277	陈文秀	F	69	Left intertrochanteric fracture（EvansⅣ.） hypertension，	PFNA	-3.2	3	no	48	45	260	7.2	87
0335002	高和尚	M	79	Left intertrochanteric fracture（EvansⅣ.）	DHS	-2.6	6	no	55	60	230	7.9	89
0334652	缪小妹	F	75	Left intertrochanteric fracture（EvansⅣ.）hypertension， cataract	DHS	-3.1	5	yes	55	60	230	9	89
0462315	蒋勤生	M	73	Left intertrochanteric fracture（EvansⅣ.）	PFNA	-3	6	no	48	80	280	7.2	85
0467859	陈琴娣	F	68	Left intertrochanteric fracture（EvansⅣ.）	PFNA	-3	3	no	70	80	280	7.2	85
0336800	盛杏妹	F	80	Left intertrochanteric fracture（EvansⅣ.）hypertension rheumatoid arthritis	DHS	-3.4	5	no	55	65	250	9	84
0337077	钱祝芳	F	66	Left intertrochanteric fracture（EvansⅣ.）	DHS	-2.7	5	yes	55	65	250	8	84
0337173	谢连珠	F	76	Left intertrochanteric fracture（EvansⅣ.）	DHS	-3.1	5	no	55	65	270	8,6	84
0340410	陈小郎	M	67	Left intertrochanteric fracture（EvansⅣ.） pulmonary infection	DHS	-2.7	5	no	55	70	270	8.8	85
0345857	唐梅金	M	78	Left intertrochanteric fracture（EvansⅣ.）	DHS	-2.6	6	yes	60	60	300	7.2	87
0346864	倪连琴	F	80	Left intertrochanteric fracture（EvansⅣ.） hypertension，	DHS	-3.4	4	yes	60	80	330	8.5	96
0349302	沈步云	M	70	Left intertrochanteric fracture（EvansⅣ.）	DHS	-2.7	4	no	60	60	330	8.5	90
0475113	陈和英	F	64	Left intertrochanteric fracture（EvansⅣ.）	PFNA	-3	3	yes	70	60	300	7.8	91
0353051	刘玉红	F	80	Left intertrochanteric fracture（EvansⅣ.）diabetes Alzheimer disease	Locking plate	-3.4	6	yes	72	60	250	7.3	88
0355720	庞细英	F	96	Left intertrochanteric fracture（EvansⅣ.）hypertension chronic bronchitis	DHS	-4.2	1	yes	60	55	240	8.3	90
0358096	陈梅根	M	80	Left intertrochanteric fracture（EvansⅣ.）hypertension diabetes cataract	DHS	-3.4	5	no	60	50	240	8.3	90
0359292	隆瑞娥	F	79	Left intertrochanteric fracture（EvansⅣ.）	DHS	-2.6	5	yes	60	80	240	8.3	95
0360842	鲍六妹	F	76	Left intertrochanteric fracture（EvansⅣ.）	Locking plate	-3	6	yes	72	65	300	7.5	87
0365273	钱惠芸	F	61	Left intertrochanteric fracture（EvansⅣ.）Parkinsonism	DHS	-2.7	4	yes	60	65	220	8.2	85
0369424	刘翠姐	F	78	Left intertrochanteric fracture（EvansⅣ.）	DHS	-2.5	6	no	60	50	220	7.1	86
0370731	缪利荣	M	70	Left intertrochanteric fracture（EvansⅣ.）rheumatoid arthritis	DHS	-2.7	4	yes	65	50	210	7.9	86
0371157	穆美珍	F	70	Left intertrochanteric fracture（EvansⅣ.）	DHS	-3.1	3	yes	65	45	210	7.9	84
0375542	赵元珍	M	60	Left intertrochanteric fracture（EvansⅣ.）	DHS	-3.1	3	no	65	45	260	9.5	86
0483838	盛老三	M	73	Left intertrochanteric fracture（EvansⅣ.）hypertension，	PFNA	-3.3	5	yes	65	50	300	7.8	91
0484689	蒋秀芬	F	92	Left intertrochanteric fracture（EvansⅢA.） cerebral thrombosis hypertensionIII.	PFNA	-4.2	2	no	57	50	320	7.8	91
0485996	苏和英	F	83	Right intertrochanteric fracturehypertension cataract Parkinsonism	PFNA	-2.8	3	yes	50	50	320	7.8	91
0376576	张兰英	F	73	Left intertrochanteric fracture chronic bronchitis	DHS	-3.1	6	yes	65	50	200	6.8	86
0382165	王桂林	M	80	Right intertrochanteric fracturehypertension diabetes	DHS	-3.6	6	yes	65	50	200	8.6	86
0382778	田士忠	M	70	Left intertrochanteric fracture（EvansⅡ.） chronic bronchitiswith infection	DHS	-3.1	3	no	50	50	200	8.6	86
0385486	黄云祥	M	66	Right intertrochanteric fracture rheumatoid arthritis diabetes	DHS	-3.1	3	yes	50	60	260	6.9	93
0429514	严学增	M	67	Right intertrochanteric fracturehypertension diabetes	Locking plate	-3.4	3	yes	72	70	260	7.5	85
0430711	朱永泉	M	71	Left intertrochanteric fracture（EvansⅢb.） upper respiratory tract infection diabetes	Locking plate	-3.4	6	no	72	75	260	7.8	85
0435222	陆永法	M	75	Left intertrochanteric fracture（Evans..IIIa.） diabetes	DHS	-2.8	5	yes	50	70	280	8.5	87
0437264	陈文兰	F	63	Left intertrochanteric fracture（EvansⅣ.）hypertensionIII. Post stroke sequelae	Locking plate	-3.4	3	no	72	75	350	7.8	86
0495158	黄建平	M	87	Right intertrochanteric fracture（EvansV.）hypertension cataract diabetes	PFNA	-3	3	yes	50	45	150	7.6	89
0496210	张宝明	M	73	Right intertrochanteric fracturehypertension rheumatoid arthritis	PFNA	-3.8	5	yes	48	50	200	7.6	89
0496895	苏金兰	F	64	Left intertrochanteric fracture（EvansⅢA.）hypertension Alzheimer disease	PFNA	-3.8	3	yes	65	50	180	7.6	89
0447194	黄德新	M	73	Left intertrochanteric fracture rheumatoid arthritis chronic bronchitiswith infection	Locking plate	-3.4	4	no	72	75	170	7.8	86
0496153	朱明德	M	61	Left intertrochanteric fracture（EvansⅣ.）	PFNA	-3.8	3	no	65	50	230	7.6	89
0498846	黄美兰	F	82	Right intertrochanteric fracture（EvansIV.）hypertension rheumatoid arthritis	PFNA	-3	3	no	72	50	150	7.6	89
0446848	顾兰英	F	75	Left intertrochanteric fracture（EvansⅣ.）hypertension chronic bronchitis	Locking plate	-2.9	6	no	72	75	280	7.8	86
0500433	黄才根	M	60	Left intertrochanteric fracture(Evans..Ⅱ.)	PFNA	-3.8	3	yes	72	50	150	7.6	89
0448432	张汉民	M	69	Right intertrochanteric fracture（Evans..IV.）hypertension Arrhythmia	Locking plate	-3.4	3	yes	72	75	280	7.8	86
0498641	丁富林	M	83	Right intertrochanteric fracture cerebral embolism、hypertension， bronchitis	PFNA	-3	2	no	63	65	150	6.3	89
0450620	赵岳兴	M	78	Right intertrochanteric fracture（EvansⅢA.）hypertension chronic bronchitis	Locking plate	-2.5	6	yes	72	55	280	8	89
0453975	严洪林	M	69	Right intertrochanteric fracturehypertension diabetes	Locking plate	-3.4	3	no	65	45	280	8	86
0502727	朱国英	F	79	Right intertrochanteric fracture（EvansⅢA.）hypertension cataract diabetes	PFNA	-3	6	no	60	65	150	6.3	89
0453974	包仁妹	F	63	Left intertrochanteric fracture	Locking plate	-3.2	3	no	48	60	280	8	86
0454585	徐正富	M	66	Right intertrochanteric fracture（EvansII.）hypertension rheumatoid arthritis	Locking plate	-3.2	3	no	65	50	320	8	89
0504985	袁根清	M	67	Right intertrochanteric fracture（Evan'sIV.）hypertension rheumatoid arthritis	PFNA	-2.1	4	no	63	65	150	6.3	84
0507491	殷和才	M	68	Left intertrochanteric fracture（EvansⅢA.）hypertension Alzheimer disease	PFNA	-2.6	5	yes	66	65	150	6.3	84
0457439	朱三保	M	73	Right intertrochanteric fracture（Evans..Ⅳ.）hypertension chronic bronchitis	Locking plate	-3.2	6	no	72	50	320	8	88
0509698	许满玉	F	89	Left intertrochanteric fracture（EvansⅢA.）hypertensionⅢ. Post stroke sequelae	PFNA	-2.7	2	no	68	65	210	6.3	84
0509980	史官根	M	68	Right intertrochanteric fracture（Evan'sIV.） lung cancer chronic bronchitis	PFNA	-2	5	yes	55	65	210	6.3	84
0458041	陈汝生	M	68	Right intertrochanteric fracture（EvansⅣ.）hypertension chronic bronchitis	Locking plate	-3.2	3	yes	65	60	320	9	88
0509923	景开庆	M	90	Right intertrochanteric fracture（（Evans）er Ⅴ.）hypertension rheumatoid arthritis	PFNA	-3.8	1	yes	55	60	210	6.3	84
0458565	黄小妹	F	69	Right intertrochanteric fracture（EvansⅢA.）hypertension diabetes cataract	Locking plate	-3.2	3	yes	65	60	320	9	88
0377087	沈龙妹	F	63	Right intertrochanteric fracture（Evan'sⅣ.）	PFNA	-2.8	5	no	55	60	210	6.3	84
0459194	陈荣妹	F	75	Left intertrochanteric fracture（EvansⅢA.）hypertension cerebral infarction	Locking plate	-2.6	6	yes	50	50	260	9	92
0380139	张爱清	F	80	Left intertrochanteric fracture（Evan'sⅢA.）hypertension， rheumatoid arthritis	PFNA	-2.7	5	yes	72	60	210	6.3	84
0460895	陈永富	M	75	Left intertrochanteric fracturehypertension cataract diabetes	Locking plate	-3.5	6	yes	65	50	260	9	92
0471303	顾生妹	F	78	Left intertrochanteric fracturehypertensionⅢ. Post stroke sequelae	Locking plate	-2.5	6	yes	48	45	260	8.3	91
0472516	张瑞英	F	76	Right intertrochanteric fracturehypertension diabetes chronic bronchitis	Locking plate	-3.2	6	no	65	60	260	8.3	90
0474179	朱二宝	M	75	Left intertrochanteric fracture rheumatoid arthritis chronic bronchitiswith infection	Locking plate	-3.4	4	no	50	60	270	8.3	90
0478724	张新华	M	69	Right intertrochanteric fracture（Evans..ⅢA）hypertension，Post stroke sequelae	Locking plate	-3	3	yes	50	50	350	8.3	86
0391306	高国良	M	67	Right intertrochanteric fracture、lung cancer，、emphysema Parkinsonism	PFNA	-2.6	5	no	50	60	210	6.3	84
0478264	陆生琴	F	73	Right intertrochanteric fracturehypertension Post stroke sequelae	Locking plate	-3.3	6	no	50	50	260	7.8	86
0394112	卞玉芬	F	85	Left intertrochanteric fracture hypertension Post stroke sequelae	PFNA	-2.7	3	yes	50	60	210	7.1	84
0395215	顾林祥	M	60	Left intertrochanteric fracture	PFNA	-2.6	5	no	66	60	210	7.1	84
0480942	季龙生	M	69	Right intertrochanteric fracture chronic bronchitis	Locking plate	-3.3	3	yes	48	50	330	7.8	86
0397748	李桂芹	F	86	Left intertrochanteric fracturehypertension chronic bronchitis	PFNA	-2.7	3	yes	48	70	160	7.1	88
0486982	马龙珍	F	60	Left intertrochanteric fracture（EvansⅣ.）	Locking plate	-3.3	3	yes	50	45	330	7.8	86
0487750	黄金M	M	73	Right intertrochanteric fracture（EvansⅣ.）hypertension Alzheimer disease	Locking plate	-3.3	6	no	72	45	330	7.8	86
0492856	许小妹	F	60	Right intertrochanteric fracturehypertension rheumatoid arthritis	Locking plate	-3.8	3	no	65	45	330	7.8	86
0418933	史福妹	F	84	Right intertrochanteric fracture、hypertension， chronic bronchitis with infection	PFNA	-2.7	2	no	66	70	160	7.1	88
0422418	徐友珍	F	83	Right intertrochanteric fracture、hypertension， rheumatoid arthritis	PFNA	-2.7	2	no	50	70	160	7.1	88
0504727	袁秀珍	F	77	Left intertrochanteric fracture（EvansⅡ.）hypertension， rheumatoid arthritis	Locking plate	-3.4	5	yes	72	60	280	7.7	91
0433807	戴学明	M	93	Right intertrochanteric fracture chronic bronchitis Parkinsonism	PFNA	-4	3	yes	48	70	160	7.1	88
0444196	周保生	M	80	Right intertrochanteric fracture 2.diabetes cataracthypertension	PFNA	-2.7	6	yes	50	60	340	7.7	88
0385943	陈洪生	M	76	Left intertrochanteric fracture（Evans..Ⅲ.）Post stroke sequelae hypertension	Locking plate	-2.1	4	no	60	55	270	6.9	85
0446048	黄杏西	M	68	Left intertrochanteric fracture（Evan'sⅣ.） hypertension Parkinsonism	PFNA	-2.8	4	no	50	75	340	7.7	88
0447386	季仙妹	F	85	Right intertrochanteric fracture（Evan'sⅣ.） hypertension rheumatoid arthritis	PFNA	-3.5	2	yes	59	55	340	7.7	95
0447883	柏勇	M	73	Left intertrochanteric fracture	PFNA	-2.8	6	no	54	75	340	7.7	95
0471257	印汝妹	F	96	Right intertrochanteric fracture（EvansⅣ.）hypertension Post stroke sequelae	PFNA	-4	2	yes	59	75	340	7.7	95
0474300	龚保生	M	83	Left intertrochanteric fracture（EvansⅠ.）hypertension diabetes	PFNA	-3.5	3	yes	48	75	340	7.7	95
0476415	程美兰	F	80	Left intertrochanteric fracturehypertension diabetes pulmonary infection	PFNA	-3.5	6	yes	60	45	100	7.7	93
0479311	钱玉明	M	69	Right intertrochanteric fracture（（Evans）erIIc.）hypertension， Post stroke sequelae	PFNA	-2.8	5	no	50	45	100	7.7	93
478264	陆生琴	F	76	Left intertrochanteric fracture（EvansⅣ.）hypertension， rheumatoid arthritis	PFNA	-3.5	5	no	48	45	100	8	95
478671	赵士保	M	83	Left intertrochanteric fracture（EvansⅣ.）hypertension， rheumatoid arthritis	PFNA	-3.5	1	no	48	50	100	8	95
481293	何凤英	F	64	Left intertrochanteric fracture（EvansⅣ.）	PFNA	-2.8	5	yes	60	50	220	8	95
481319	耿忠英	F	87	Left intertrochanteric fracture（EvansⅣ.）hypertension， ataxia	PFNA	-3.5	3	no	50	50	220	8	92
484689	蒋秀芬	F	71	Left intertrochanteric fracture（EvansⅣ.）hypertension， cerebral infarction	PFNA	-3.8	5	yes	55	53	220	8	92
487750	黄金M	F	61	Left intertrochanteric fracture（EvansⅣ.）	PFNA	-3.1	3	yes	50	53	220	8	92
488394	薛小妹	F	93	Left intertrochanteric fracture（EvansⅣ.）hypertension， chronic bronchitiswith infection	PFNA	-4	1	yes	55	53	220	7.9	92
490606	陈扣生	M	74	Left intertrochanteric fracture（EvansⅣ.）diabeteshypertension cerebral infarction	PFNA	-3.2	6	no	48	53	140	7.9	92
492856	许小妹	F	89	Left intertrochanteric fracture（EvansⅣ.）hypertension， cerebral infarction Parkinsonism	PFNA	-3.2	3	no	50	53	140	7.9	95
493121	朱秀英	F	84	Left intertrochanteric fracture（EvansⅣ.）chronic bronchitis with infection cerebral infarction	PFNA	-3.2	2	yes	60	53	140	7.9	95
493220	罗善恒	M	65	Left intertrochanteric fracture（EvansⅣ.）	PFNA	-3.1	3	no	55	48	140	7.9	95
493781	宋景濂	M	75	Left intertrochanteric fracture（EvansⅣ.）hypertension， cerebral infarction pulmonary infection	PFNA	-3.2	6	yes	65	48	140	7.9	95
496018	王惠芬	F	80	Left intertrochanteric fracture（EvansⅣ.）hypertension， rheumatoid arthritis	PFNA	-3.2	5	yes	48	48	310	7.9	90
498846	黄美兰	F	71	Left intertrochanteric fracture（EvansⅣ.）hypertension， pulmonary infection	PFNA	-3.1	6	no	48	50	310	7.9	90
500586	张井芳	M	87	Left intertrochanteric fracture（EvansⅣ.） chronic bronchitis with infection cerebral infarction	PFNA	-3.2	2	yes	69	50	310	7.2	90
501145	黄根娣	F	73	Left intertrochanteric fracture（EvansⅣ.）hypertension， cerebral infarction ataxia	PFNA	-3.1	6	no	72	50	310	7.2	90
504202	蒋秀芹	F	74	Left intertrochanteric fracture（EvansⅣ.）rheumatoid arthritishypertension cerebral infarction	PFNA	-3.6	5	yes	72	50	150	7.2	90
504494	唐全保	M	89	Left intertrochanteric fracture（EvansⅣ.）hypertension， cataract cerebral infarction	PFNA	-3.2	3	no	60	50	150	7.2	90
506147	陆兰保	M	77	Left intertrochanteric fracture（EvansⅣ.）diabeteshypertension cerebral infarction	PFNA	-3.2	6	yes	57	50	150	7.2	90
506629	钱小妹	F	82	Left intertrochanteric fracture（EvansⅣ.） chronic bronchitis with infection cerebral infarction	PFNA	-3.2	2	no	60	60	150	7.2	90
507714	邓仕彬	M	63	Left intertrochanteric fracture（EvansⅣ.）hypertension， cerebral infarction Parkinsonism	PFNA	-3.1	3	yes	58	60	150	7.2	90
510031	陈汉清	M	74	Left intertrochanteric fracture（EvansⅣ.）hypertension， cerebral infarction rheumatoid arthritis	PFNA	-3.5	5	no	62	60	150	7.2	90
511984	姜早林	M	79	Left intertrochanteric fracture（EvansⅣ.）hypertension， rheumatoid arthritis cerebral infarction	PFNA	-3	4	yes	54	60	150	7.2	90
513503	瞿秀英	F	67	Left intertrochanteric fracture（EvansⅣ.）diabeteshypertension cerebral infarction	PFNA	-3.1	3	yes	54	60	230	7.2	87
513858	顾福明	M	76	Left intertrochanteric fracture（EvansⅣ.）hypertension， senile dementia ataxia	PFNA	-3.2	6	yes	54	60	230	7.2	87
517053	周初官	M	81	Left intertrochanteric fracture（EvansⅣ.）cerebral infarction pulmonary infection	PFNA	-2.9	3	yes	68	65	230	8.1	87
517113	黄官明	M	62	Left intertrochanteric fracture（EvansⅣ.）	PFNA	-3.1	3	yes	48	65	230	8.1	87
520676	高秀金	F	93	Left intertrochanteric fracture（EvansⅣ.）cerebral infarction cataract rheumatoid arthritis	PFNA	-3.6	1	no	48	65	230	8.1	87
523932	徐桂英	F	77	Left intertrochanteric fracture（EvansⅣ.）diabeteshypertension Parkinsonism	PFNA	-2.9	6	yes	48	70	330	6.9	87
525386	张菊英	F	85	Left intertrochanteric fracture（EvansⅣ.）hypertension， cataract Post stroke sequelae	PFNA	-2.9	3	yes	59	70	330	6.9	87
525798	李志才	M	64	Left intertrochanteric fracture（EvansⅣ.）rheumatoid arthritishypertension pulmonary infection	PFNA	-3.6	3	yes	59	70	330	6.9	92
528978	周满生	M	75	Left intertrochanteric fracture（EvansⅣ.）hypertension， cataract rheumatoid arthritis	PFNA	-3.4	5	no	55	45	170	6.9	92
529144	陆来娣	F	76	Left intertrochanteric fracture（EvansⅣ.）diabeteshypertension Parkinsonism	PFNA	-3	6	no	63	45	270	6.9	92
530033	朱秀玲	F	73	Left intertrochanteric fracture（EvansⅣ.）hypertension， senile dementia	PFNA	-3.6	6	yes	48	45	270	6.9	92
533469	何光明	M	63	Left intertrochanteric fracture（EvansⅣ.）hypertension， ataxia	PFNA	-3.6	3	yes	48	45	270	7.7	92
536433	黄惠堂	M	96	Left intertrochanteric fracture（EvansⅣ.）diabeteshypertension cataract	PFNA	-3.6	1	yes	61	45	270	7.7	92
536537	刘再琴	F	80	Left intertrochanteric fracture（EvansⅣ.）hypertension， Parkinsonism	PFNA	-2.9	6	no	61	48	270	7.7	94
537515	刘秀琴	F	65	Left intertrochanteric fracture（EvansⅣ.）	PFNA	-3.6	3	no	36	48	170	7.7	94
538067	程山茅	M	67	Left intertrochanteric fracture（EvansⅣ.）senile dementia rheumatoid arthritis	PFNA	-3.6	3	no	50	48	260	7.7	90
538485	陶大妹	F	79	Left intertrochanteric fracture（EvansⅣ.） cataract Post stroke sequelae	PFNA	-2.9	6	yes	53	48	260	7.7	90
540156	卞明华	F	75	Left intertrochanteric fracture（EvansⅣ.）hypertension， Post stroke sequelae pulmonary infection	PFNA	-3.2	5	no	72	60	260	7.5	94
544206	刘明玉	F	91	Left intertrochanteric fracture（EvansⅣ.）hypertension， rheumatoid arthritis	PFNA	-4.4	1	yes	48	60	180	7.5	85
549695	林金娣	F	83	Left intertrochanteric fracture（EvansⅣ.）hypertension， Parkinsonism	PFNA	-3.6	5	no	48	60	180	6.5	85
552137	方文龙	M	70	Left intertrochanteric fracture（EvansⅣ.）hypertension， cerebral infarction	PFNA	-3.6	3	no	40	60	180	6.5	85
553000	赵励新	F	84	Left intertrochanteric fracture（EvansⅣ.）hypertension， cerebral infarction	PFNA	-3.6	3	no	40	50	180	7	85
553641	王秀华	F	64	Left intertrochanteric fracture（EvansⅣ.）	PFNA	-3.6	3	yes	50	50	180	7	85
556643	秦小妹	F	90	Left intertrochanteric fracture（EvansⅣ.）hypertension， cerebral infarction pulmonary infection	PFNA	-4.4	2	no	50	50	290	7	85
557482	祝爱娣	F	100	Left intertrochanteric fracture（EvansⅣ.）hypertension， cerebral infarction	PFNA	-4.4	3	yes	40	50	290	7	85
478462	王官妹	F	61	Left intertrochanteric fracture（EvansⅣ.）	PFNA	-3.5	3	no	55	50	290	7	87
478724	张新华	M	86	Left intertrochanteric fracture（EvansⅣ.）hypertension， senile dementia	PFNA	-3.6	2	yes	60	50	280	7	87
482739	夏文兰	F	83	Left intertrochanteric fracture（EvansⅣ.）hypertension， cerebral infarction	PFNA	-3.6	5	yes	40	50	290	7	87
483672	陈平	M	60	Left intertrochanteric fracture（EvansⅣ.）hypertension， cerebral infarction	PFNA	-3.5	3	yes	40	50	290	7	87
486982	马龙珍	F	85	Left intertrochanteric fracture（EvansⅣ.）hypertension， rheumatoid arthritis	PFNA	-3.6	2	yes	55	40	160	7.6	87
488693	高明珍	F	79	Left intertrochanteric fracture（EvansⅣ.）hypertension， chronic bronchitis	PFNA	-2.9	6	no	60	40	300	7.6	87
491065	赵桂云	F	89	Left intertrochanteric fracture（EvansⅣ.） Post stroke sequelae pulmonary infection	PFNA	-3.6	3	yes	60	40	300	7.6	87
492116	黄锡良	M	76	Left intertrochanteric fracture（EvansⅣ.）Post stroke sequelae pulmonary infection	PFNA	-3	5	no	72	50	300	7.6	89
495523	王秀英	F	80	Left intertrochanteric fracture（EvansⅣ.）hypertension， Post stroke sequelae pulmonary infection	PFNA	-3.6	5	yes	72	50	300	7.6	89
496210	张宝明	M	80	Left intertrochanteric fracture（EvansⅣ.）hypertension， Post stroke sequelae pulmonary infection	PFNA	-3.6	5	no	72	50	300	7.6	89
496895	苏金兰	F	87	Left intertrochanteric fracture（EvansⅣ.）chronic bronchitiswith infectionhypertension	PFNA	-3.5	3	yes	65	50	300	8.3	89
498647	吴巧英	F	68	Left intertrochanteric fracture（EvansⅣ.）hypertension， ataxia	PFNA	-3.5	3	yes	48	48	140	8.3	89
500433	黄才根	M	70	Left intertrochanteric fracture（EvansⅣ.）hypertension， pulmonary infection	PFNA	-3.5	3	no	50	48	140	8.3	89
502727	朱国英	F	87	Left intertrochanteric fracture（EvansⅣ.）hypertension， Parkinsonism	PFNA	-3.5	3	no	40	48	140	8.3	89
503809	吴裕琴	F	87	Left intertrochanteric fracture（EvansⅣ.） Post stroke sequelae pulmonary infection	PFNA	-3.5	2	yes	72	48	140	8.3	89
504727	袁秀珍	F	91	Left intertrochanteric fracture（EvansⅣ.）hypertension， pulmonary infection	PFNA	-3.7	2	no	50	48	140	8.3	89
507491	殷和才	M	62	Left intertrochanteric fracture（EvansⅣ.）	PFNA	-3.5	3	yes	50	48	140	8.3	89
509698	许满玉	F	73	Left intertrochanteric fracture（EvansⅣ.）hypertension， chronic bronchitis	PFNA	-3.5	6	yes	50	60	330	8.3	83
509980	史官根	M	68	Left intertrochanteric fracture（EvansⅣ.）hypertension， ataxia	PFNA	-3.5	3	yes	48	60	290	7.7	83
510917	严志祥	M	61	Left intertrochanteric fracture（EvansⅣ.）	PFNA	-3.5	3	yes	58	60	330	7.7	83
512431	沙美英	F	72	Left intertrochanteric fracture（EvansⅣ.）Post stroke sequelae	PFNA	-2.7	6	no	58	60	300	7.7	83
513244	王玉祥	M	70	Left intertrochanteric fracture（EvansⅣ.）Post stroke sequelae epilepsy	PFNA	-2.7	5	yes	45	60	330	7.7	83
520921	赵梅娣	F	68	Left intertrochanteric fracture（EvansⅣ.） chronic bronchitis Parkinsonism	PFNA	-2.7	5	yes	45	65	120	7.7	83
525913	彭金妹	F	85	Left intertrochanteric fracture（EvansⅣ.）hypertension， rheumatoid arthritis	PFNA	-3.5	2	yes	48	65	120	7.9	89
526628	蓬秀琴	F	61	Left intertrochanteric fracture（EvansⅣ.）hypertension， chronic bronchitis	PFNA	-2.7	5	no	68	65	120	8	89
527846	姜其秀	F	88	Left intertrochanteric fracture（EvansⅣ.）chronic bronchitis with infection	PFNA	-3.5	3	no	72	45	260	6.3	89
527873	庞慧芬	F	69	Left intertrochanteric fracture（EvansⅣ.）hypertension， chronic bronchitis	PFNA	-2.7	5	yes	68	45	260	7.7	89
528947	曹加妹	F	64	Left intertrochanteric fracture（EvansⅣ.）	PFNA	-2.7	6	no	50	45	260	6.3	89
529230	黄美倩	F	93	Left intertrochanteric fracture（EvansⅣ.）hypertension， chronic bronchitis	PFNA	-3.7	2	no	68	45	260	8.1	89
533219	朱玉芬	F	75	Right femoral neck fracture（GardenIV.）	PFNA	-3.3	5	yes	53	45	260	7.8	89
533504	季关生	M	82	Right femoral neck fracture（GardenIV.） hypertension， cerebral infarction	PFNA	-3.2	3	yes	53	45	260	7.8	89
534457	钱三姐	F	89	Left femoral neck fracture hypertension cerebral infarction	PFNA	-3.2	2	no	68	50	170	7.8	89
534531	王小妹	F	84	Left femoral neck fracture（GardenⅣ.）	PFNA	-3.2	3	yes	70	50	290	6.7	89
536933	孙玉妹	F	86	Right femoral neck fracture（GardenⅣ.）cerebral infarction	PFNA	-3.2	3	no	63	50	290	8.3	93
538375	庞莲芬	F	67	Right femoral neck fracture（GardenⅢ.）	PFNA	-2.5	6	yes	63	50	290	6.7	93
538452	赵荷仙	F	84	Right femoral neck fracture（GardenIV.） hypertension，	PFNA	-3.2	3	yes	48	50	290	6.7	90
538987	邹秀琴	F	85	Right femoral neck fracture hypertension，	PFNA	-3.2	1	no	72	48	290	7.3	90
539877	吕育才	M	63	Right femoral neck fracture	PFNA	-2.5	6	no	70	48	290	7.3	90
541868	周炳荣	M	71	Right femoral neck fracture（GardenIV.） hypertension，	PFNA	-2.5	5	yes	60	48	290	7.3	90
542071	王桂娣	F	72	Left femoral neck fracture cerebral infarction	PFNA	-2.5	6	yes	55	48	250	7.3	90
543401	季凤祥	M	69	Left femoral neck fracture（GardenⅠ.）cerebral infarction ataxia	PFNA	-2.5	6	yes	58	48	250	7.3	90
544659	包圣妹	F	83	Left femoral neck fracture（GardenⅢ.）pulmonary infection Post stroke sequelae epilepsy	PFNA	-3	6	yes	55	48	250	7.3	90
544686	苏玉芹	F	73	Right femoral neck fracture	PFNA	-2.5	6	yes	55	70	250	7.3	90
546102	张新妹	F	76	Right femoral neck fracture（GardenIV.）	PFNA	-3.6	5	yes	55	55	250	7.8	92
552878	王翠金	F	78	Right femoral neck fracture（GardenIV.）hypertension，	PFNA	-2.7	6	yes	48	70	270	7.8	92
558252	张祥根	M	70	Left femoral neck fracture（GardenⅢ.）	PFNA	-2.5	6	no	65	55	270	7.8	92
0562694	孙其俊	M	60	Left femoral neck fracturehypertension	PFNA	-2.1	6	no	65	55	270	8	84
0564049	顾爱英	F	92	Right femoral neck fracture（GardenⅢ.）	PFNA	-3.9	1	no	70	55	270	8	84
0563818	余宝娣	F	76	Left femoral neck fracture（GardenIII.）	PFNA	-2	6	yes	63	55	330	8	84
0567987	张玉宝	F	88	Left femoral neck fracture ）hypertension， cataract	PFNA	-3	3	no	63	55	330	8	84
0570225	宋士芬	F	80	Left femoral neck fracture（GardenIV.）hypertension，	PFNA	-3	4	yes	68	40	330	8	84
0570898	徐林妹	F	87	Left femoral neck fracture（GardenIV.）hypertension， cataract Post stroke sequelae	PFNA	-3	3	yes	55	40	330	8	84
0577238	许永才	M	73	Left femoral neck fracture（GardenⅢ.）	PFNA	-2.5	5	no	55	55	160	8	84
0580707	陈汝保	M	85	Left intertrochanteric fracture（EvansⅣ.）hypertension， Post stroke sequelae epilepsy	PFNA	-2.9	3	no	58	55	210	8	84
0581024	朱龙英	F	85	Left intertrochanteric fracture（EvansⅣ.）hypertension， Post stroke sequelae diabetes	PFNA	-2.9	3	yes	58	55	190	6.9	85
0585870	郭秀英	F	84	Left intertrochanteric fracture（EvansⅣ.） rheumatoid arthritis	PFNA	-2.9	2	yes	58	40	280	6.9	85
0588302	承金娣	F	88	Left intertrochanteric fracture（EvansⅣ.）hypertension， Post stroke sequelae	PFNA	-2.9	3	yes	50	45	280	6.9	85
0588392	刘兴荣	M	74	Left intertrochanteric fracture（EvansⅣ.）hypertension， senile dementia症	PFNA	-2.8	5	yes	48	45	280	6.9	85
0591869	苏凤娣	F	73	Left intertrochanteric fracture（EvansⅣ. diabetes	PFNA	-2.6	5	yes	65	45	280	6.9	85
0593700	洪根根	M	91	Left intertrochanteric fracture（EvansⅣ.） rheumatoid arthritis Parkinsonism	PFNA	-3.9	1	yes	58	45	280	6.9	85
0596170	蔡玉娣	F	84	Left intertrochanteric fracture（EvansⅣ.） Post stroke sequelae	PFNA	-3.6	3	yes	50	45	310	7.2	95
0600529	徐金妹	F	95	Left intertrochanteric fracture（EvansⅣ.） Post stroke sequelae diabetes	PFNA	-3.9	3	no	68	50	310	7.2	90
0600820	陈进芳	M	71	Left intertrochanteric fracture（EvansⅣ.） Post stroke sequelae	PFNA	-2.6	5	yes	51	50	310	7.2	90
0604316	褚金芳	F	68	Left intertrochanteric fracture（EvansⅣ.） rheumatoid arthritis Parkinsonism	PFNA	-2.6	6	no	58	50	310	7.2	90
0611922	李吹娣	F	73	Left intertrochanteric fracture（EvansⅣ.）hypertension， chronic bronchitis	PFNA	-2.6	6	yes	60	50	300	7.6	87
0627524z	陈根娣	F	83	Left intertrochanteric fracture（EvansⅣ.）hypertension， diabetes	PFNA	-3.6	3	no	48	55	300	7.6	87
0634226	马官根	M	77	Left intertrochanteric fracture（EvansⅣ.）hypertension，	PFNA	-2	6	yes	48	55	300	7.6	87
0635971	潘开元	M	68	Left intertrochanteric fracture（EvansⅣ.）hypertension， rheumatoid arthritis	PFNA	-2.6	6	yes	55	55	300	7.6	87
0636136	周玉凤	F	72	Left intertrochanteric fracture（EvansⅣ.）hypertension， chronic bronchitis	PFNA	-2.6	6	yes	58	55	300	7.6	87
0636321	潘长官	F	87	Left intertrochanteric fracture（EvansⅣ.） cataract Post stroke sequelae	PFNA	-3.6	2	yes	58	55	300	7.6	87
0637000	顾振才	M	80	Left intertrochanteric fracture（EvansⅣ.）hypertension， Post stroke sequelae epilepsy	PFNA	-3.6	5	yes	58	40	300	7.6	87
0638368	陈月英	F	73	Left intertrochanteric fracture（EvansⅣ.） Post stroke sequelae diabetes	PFNA	-2.6	6	yes	67	40	300	7.6	87
0638913	顾洪贤	F	81	Left intertrochanteric fracture（EvansⅣ.）hypertension， ataxia	PFNA	-3.3	6	no	67	55	300	7.6	87
0645219	李金娣	F	78	Left intertrochanteric fracture（EvansⅣ.）hypertension，	PFNA	-2.7		yes	50	55	270	7.5	88
0647839	蔡玉英	F	65	Left intertrochanteric fracture（EvansⅣ.）hypertension， cataract Post stroke sequelae	PFNA	-2.6	6	no	58	55	270	7.5	88
0651315	陈瑞珍	F	78	Left intertrochanteric fracture（EvansⅣ.）hypertension， senile dementia	PFNA	-2.7	5	no	58	55	270	7.5	88
0656953	吴巧妹	F	91	Left intertrochanteric fracture（EvansⅣ.）hypertension， Post stroke sequelae diabetes	PFNA	-3.9	2	yes	58	55	270	7.5	88
0657368	陈宝明	M	89	Left intertrochanteric fracture（EvansⅣ.）hypertension	PFNA	-3.3	3	no	48	55	270	7.5	88
0661199	邵新德	M	63	Left intertrochanteric fracture（EvansⅣ.）	PFNA	-2.9	5	yes	58	55	270	7.5	88
0663959	陈素珍	F	90	Left intertrochanteric fracture（EvansⅣ.）chronic bronchitis Parkinsonism	PFNA	-3.9	2	yes	58	65	270	7.5	88
0676822	匡永法	M	80	Left intertrochanteric fracture（EvansⅣ.）chronic bronchitiswith infection Post stroke sequelae	PFNA	-3.3	5	yes	58	60	200	7.1	89
0679170	丁宝祥	M	62	Left intertrochanteric fracture（EvansⅣ.） Post stroke sequelae epilepsy	PFNA	-2	6	yes	58	60	200	7.1	89
0681067	刘金才	M	81	Left intertrochanteric fracture（EvansⅣ.） Post stroke sequelae epilepsy	PFNA	-3.3	3	yes	52	60	200	7.1	89
0692268	陈浩明	M	82	Left intertrochanteric fracture（EvansⅣ.）diabetes Parkinsonism	PFNA	-3.3	3	no	52	60	200	7.1	89
0696543z	苏金玉	F	70	Left intertrochanteric fracture（EvansⅣ.）Parkinsonismhypertension	PFNA	-2.9	4	yes	50	40	260	7.4	85
0697980z	李秀芹	F	77	Left intertrochanteric fracture（EvansⅣ.）hypertension， chronic bronchitis	PFNA	-2.9	5	no	52	40	260	7.4	85
0699049z	袁士英	F	86	Left intertrochanteric fracture（EvansⅣ.）hypertension， Post stroke sequelae cataract	PFNA	-2.7	3	yes	64	40	260	7.4	85
0701964	奚玉英	F	64	Left intertrochanteric fracture（EvansⅣ.）hypertension， chronic bronchitis	PFNA	-2.9	5	no	52	40	260	7.4	85
0702563	花凤仙	F	96	Left intertrochanteric fracture（EvansⅣ.）hypertension， diabetes	PFNA	-4.1	3	yes	72	55	260	7.4	85
0708477	金如侯	F	87	Left intertrochanteric fracture（EvansⅣ.）hypertension， diabetes	PFNA	-2.7	3	yes	52	55	260	7.4	85
0711627	黄月琴	F	85	Left intertrochanteric fracture（EvansⅣ.）hypertension， chronic bronchitis	PFNA	-2.7	2	no	50	45	260	7.4	85
0715481	蒋秀珍	F	84	Left intertrochanteric fracture（EvansⅣ.）hypertension， diabetes Parkinsonism cataract	PFNA	-2.7	1	no	50	45	220	8.3	88
0715506	王桂娣	F	83	Left intertrochanteric fracture（EvansⅣ.）hypertension， chronic bronchitis	PFNA	-2.7	3	yes	55	45	220	8.3	88
0717304	蒋静芬	F	88	Left intertrochanteric fracture（EvansⅣ.）hypertension， Post stroke sequelae epilepsy	PFNA	-2.6	2	yes	50	45	220	8.3	88
0718647	肖金翠	F	88	Left intertrochanteric fracture（EvansⅣ.）hypertension， Post stroke sequelae	PFNA	-2.6	3	no	50	45	220	8.3	88
0721886	秦育良	M	74	Left intertrochanteric fracture（EvansⅣ.）Post stroke sequelae epilepsy	PFNA	-2.9	6	yes	56	60	220	8.3	88
0724958	钱满宝	M	92	Left intertrochanteric fracture（EvansⅣ.）hypertension， chronic bronchitiswith infection	PFNA	-4.1	1	yes	70	60	220	8.3	88
0729042	黄锡培	M	83	Left intertrochanteric fracture（EvansⅣ.）hypertension， Post stroke sequelae	PFNA	-2.6	3	yes	50	60	220	8.3	88
0734202	蔡道达	M	68	Left intertrochanteric fracture（EvansⅣ.） chronic bronchitis senile dementia	PFNA	-2.9	5	yes	49	70	150	8.3	88
0734733	沈小英	F	84	Left intertrochanteric fracture（EvansⅣ.） diabetes pulmonary infection	PFNA	-2.6	3	yes	49	45	150	6.8	89
0736884	朱九斤	M	89	Left intertrochanteric fracture（EvansⅣ.） diabetes Alzheimer disease	PFNA	-2.6	2	no	49	60	150	6.8	89
0739170	杜宗德	M	78	Left intertrochanteric fracture（EvansⅣ.）	PFNA	-2.7	6	no	48	50	150	6.8	89
0740310	李金才	M	64	Left intertrochanteric fracture（EvansⅣ.）	PFNA	-2.9	4	yes	48	48	150	6.8	89
0750558	丁企林	M	88	Left intertrochanteric fracture（EvansⅣ.）cataract Parkinsonism	PFNA	-2.9	3	no	56	48	150	6.8	89
0757676	陆金才	M	77	Left intertrochanteric fracture（EvansⅣ.） Post stroke sequelae epilepsy	PFNA	-2.9	6	no	56	48	150	7.6	89
0758284	陆荣郎	M	77	Left intertrochanteric fracture（EvansⅣ.） pulmonary infection	PFNA	-2.9	6	yes	56	48	280	7.6	89
0768405	黄高明	M	86	Left intertrochanteric fracture（EvansⅣ.） diabetes Parkinsonism	PFNA	-2.9	1	yes	56	48	280	7.6	82
0768895	倪秀英	F	86	Left intertrochanteric fracture（EvansⅣ.）hypertension， Post stroke sequelae diabetes	PFNA	-2.9	3	yes	56	55	280	7.6	82
0775589	汤小妹	F	82	Left intertrochanteric fracture（EvansⅣ.）hypertension， ataxia	PFNA	-2.9	3	no	48	40	280	7.6	82
0778847	徐宝兰	F	80	Left intertrochanteric fracture（EvansⅣ.）hypertension， cataract	PFNA	-3.8	5	yes	48	40	280	7.6	82
0775959	陆惠英	F	62	Left intertrochanteric fracture（EvansⅣ.）hypertension， Alzheimer disease	PFNA	-2.9	5	no	48	40	280	7.6	82
0776322	奚高福	M	78	Left intertrochanteric fracture（EvansⅣ.）hypertension， Post stroke sequelae	PFNA	-2.6	5	yes	67	40	170	6.9	82
0780161	徐秋萍	F	82	Left intertrochanteric fracture（EvansⅣ.） Parkinsonism diabetes senile dementia	PFNA	-3.8	2	yes	74	40	170	6.9	82
0781821	陈通元	M	71	Left intertrochanteric fracture（EvansⅣ.）hypertension， Post stroke sequelae	PFNA	-2.9	5	yes	67	45	170	6.9	82
0783045	陈祝妹	F	65	Left intertrochanteric fracture（EvansⅣ. senile dementia cataract	PFNA	-2.9	4	no	74	45	170	6.9	91
0785273	赵玉芬	F	82	Left intertrochanteric fracture（EvansⅣ.） pulmonary infection emphysema	PFNA	-3.8	3	yes	74	45	170	6.9	91
0793855	李建英	F	91	Left intertrochanteric fracture（EvansⅣ.）hypertension，	PFNA	-4.5	3	no	48	45	170	6.9	91
0793866	葛才宝	M	81	Left intertrochanteric fracture（EvansⅣ.）Alzheimer diseasehypertension	PFNA	-3.8	3	yes	63	45	170	6.9	91
0802779	王玉如	F	82	Left intertrochanteric fracture（EvansⅣ.）hypertension， cataract Parkinsonism	PFNA	-3.8	3	yes	63	45	170	6.9	91
0803294	许玉娥	F	76	Left intertrochanteric fracture（EvansⅣ.）diabetes ataxia	PFNA	-2	5	yes	63	65	200	7.4	91
0806416	石美英	F	83	Left intertrochanteric fracture（EvansⅣ.） Post stroke sequelae chronic bronchitis with infection	PFNA	-3.2	2	no	70	65	200	7.4	91
0806431	严锡金	M	76	Left intertrochanteric fracture（EvansⅣ.）Post stroke sequelae pulmonary infection	PFNA	-2.8	6	yes	63	50	200	7.4	87
0809846	闵汝生	M	79	Left intertrochanteric fracture（EvansⅣ.） Alzheimer disease	PFNA	-2.6	5	yes	48	55	200	7.8	87
0811190	陈永丙	M	68	Left intertrochanteric fracture（EvansⅣ.）hypertension， Alzheimer disease	PFNA	-2.8	5	yes	57	55	200	7.8	87
0812929	袁扣娣	F	62	Left intertrochanteric fracture（EvansⅣ.）hypertension， diabetes	PFNA	-2.8	6	yes	57	55	300	7.8	87
0815521	郭珮娣	F	87	Left intertrochanteric fracture（EvansⅣ.）hypertension，	PFNA	-3.2	6	yes	36	55	300	7.8	87
0818767	恵民	M	78	Left intertrochanteric fracture（EvansⅣ.） pulmonary infection emphysema	PFNA	-2.6	6	yes	57	50	300	7.8	87
0819285	赵兰英	F	78	Left intertrochanteric fracture（EvansⅣ.）hypertension， cataract Parkinsonism	PFNA	-2.6	5	yes	57	60	300	7.8	87
0819265	黄品源	M	82	Left intertrochanteric fracture（EvansⅣ.）hypertension， Alzheimer disease	PFNA	-3.2	3	yes	57	60	300	7.8	90
0820862	张玉芬	F	69	Left intertrochanteric fracture（EvansⅣ.） diabetes chronic bronchitis senile dementia	PFNA	-2.8	5	no	61	60	300	7.8	90
0820840	赵德芬	F	87	Left intertrochanteric fracture（EvansⅣ.）Alzheimer diseasehypertension	PFNA	-3.2	3	no	61	60	300	7.8	90
0824535	赵美娣	F	90	Left intertrochanteric fracture（EvansⅣ.）hypertension， cataract	PFNA	-3.6	3	no	55	60	300	6.6	90
0826368	朱连英	F	63	Left intertrochanteric fracture（EvansⅣ.）	PFNA	-2.8	5	yes	48	60	300	6.6	90
0830733	姜灿成	M	81	Left intertrochanteric fracture（EvansⅣ.）hypertension， diabetes	PFNA	-2.8	3	yes	50	50	250	6.6	90
0831194	程永才	M	78	Left intertrochanteric fracture（EvansⅣ.）hypertension， rheumatoid arthritis	PFNA	-2.6	4	yes	50	50	250	6.6	90
0830805	朱梅宝	F	90	Left intertrochanteric fracture（EvansⅣ.）hypertension， pulmonary infection	PFNA	-3.6	3	no	61	55	250	6.6	90
0835371	郑玉英	F	69	Left intertrochanteric fracture（EvansⅣ.）hypertension， cataract Post stroke sequelae	PFNA	-2.8	4	yes	61	50	250	6.6	90
0840208	詹茂歧	M	87	Left intertrochanteric fracture（EvansⅣ.） Parkinsonism chronic bronchitiswith infection	PFNA	-2.8	3	no	72	50	250	6.6	89
0841567	丁兰英	F	83	Left intertrochanteric fracture（EvansⅣ.）diabeteshypertension emphysema	PFNA	-2.8	3	yes	50	50	250	6.6	89
0846763	钱芬保	F	78	Left intertrochanteric fracture（EvansⅣ.）senile dementia症 hypertension	PFNA	-2.6	6	yes	56	50	250	6.6	89
0849421	钱阿月	M	88	Left intertrochanteric fracture（EvansⅣ.） pulmonary infection Post stroke sequelae diabetes	PFNA	-2.8	3	yes	56	50	150	8.2	89
0852424	时云娣	F	73	Left intertrochanteric fracture（EvansⅣ.） Post stroke sequelae rheumatoid arthritis	PFNA	-2.8	5	yes	56	50	300	8.2	89
0852928	陈友才	M	72	Left intertrochanteric fracture（EvansⅣ.）cataract Parkinsonism senile dementia	PFNA	-2.8	5	no	56	50	190	8.2	84
0858161	陈光龙	M	77	Left intertrochanteric fracture（EvansⅣ.）diabetes pulmonary infection	PFNA	-2.8	5	yes	65	50	180	8.2	84
0860866	常仁芝	F	71	Left intertrochanteric fracture（EvansⅣ.）cataract Parkinsonism	PFNA	-2.8	5	yes	70	50	100	7.7	84
0867530	许和芹	F	65	Left intertrochanteric fracture（EvansⅣ.）diabetes Parkinsonism	PFNA	-2.6	6	yes	60	50	100	7.7	84
0868050	郭留妹	F	95	Left intertrochanteric fracture（EvansⅣ.）hypertension， pulmonary infection	PFNA	-3.6	3	no	58	50	100	7.7	84
0872475	曹阿末	M	91	Left intertrochanteric fracture（EvansⅣ.）hypertension， diabetes	PFNA	-3.8	3	yes	50	65	280	7.7	91
0875396	郭秀凤	F	78	Left intertrochanteric fracture（EvansⅣ.）hypertension， rheumatoid arthritis	PFNA	-3	4	yes	48	65	280	7.7	91
0878085	高一妹	F	84	Left intertrochanteric fracture（EvansⅣ.）hypertension， ataxia	PFNA	-2.8	6	yes	48	65	280	8	91
0878328	闻长妹	F	85	Left intertrochanteric fracture（EvansⅣ.）diabeteshypertension Parkinsonism	PFNA	-2.8	2	no	55	65	280	8	91
0880140	王秀琴	F	77	Left intertrochanteric fracture（EvansⅣ.）hypertension， chronic bronchitiswith infection	PFNA	-2.7	5	yes	72	65	280	8	91
0881249	陈满生	M	92	Left intertrochanteric fracture（EvansⅣ.） Post stroke sequelae epilepsy	PFNA	-3.8	3	yes	50	65	280	8	87
0883341	须宝度	F	83	Left intertrochanteric fracture（EvansⅣ.）senile dementia症 hypertension	PFNA	-3.6	3	yes	50	65	280	8	87
0879326	周巧英	F	83	Left intertrochanteric fracture（EvansⅣ.）hypertension， diabetes	PFNA	-3.6	3	yes	48	60	150	8	87
0883945	邹苟M	M	86	Left intertrochanteric fracture（EvansⅣ.）Alzheimer diseasehypertension	PFNA	-3.6	2	no	50	60	150	6.6	87
0885577	张洪美	F	79	Left intertrochanteric fracture（EvansⅣ.） diabetes	PFNA	-3	6	yes	48	60	150	6.6	87
0886294	汪金凤	F	90	Left intertrochanteric fracture（EvansⅣ.）hypertension， Alzheimer disease	PFNA	-3.8	2	no	48	60	150	6.6	87
0888830	蒋兴妹	F	64	Left intertrochanteric fracture（EvansⅣ.）diabeteshypertension chronic bronchitis	PFNA	-2.7	6	yes	52	60	150	6.6	87
0569634	陈三姐	F	87	Left intertrochanteric fracture（EvansⅣ.）cataract diabetes	PFNA	-3.6	3	yes	52	60	150	6.6	84
0573604	成永良	M	75	Left intertrochanteric fracture（EvansⅣ.）diabetes Alzheimer disease	PFNA	-2.9	6	no	48	60	150	6.6	84
0572512	孙玉娣	F	68	Left intertrochanteric fracture（EvansⅣ.）cataract rheumatoid arthritis	PFNA	-2.7	6	yes	52	55	150	6.6	84
0588221	肖秀芬	F	80	Left intertrochanteric fracture（EvansⅣ.）diabetes chronic bronchitis	PFNA	-3.5	5	no	72	55	200	7.1	84
0588753	秦金玉	F	74	Left intertrochanteric fracture（EvansⅣ.）diabetes chronic bronchitis	PFNA	-2.8	5	yes	72	55	200	8	84
0590308	缪静华	F	66	Left intertrochanteric fracture（EvansⅣ.）cataract diabetes	PFNA	-2.7	6	yes	52	55	200	7.1	84
0591614	朱炳南	M	65	Left intertrochanteric fracture（EvansⅣ.）cataract rheumatoid arthritis Parkinsonism	PFNA	-2.7	6	yes	50	55	270	7.3	88
0593555	冯一心	F	84	Left intertrochanteric fracture（EvansⅣ.）Parkinsonism cerebral infarction	PFNA	-3.4	3	yes	50	50	270	7.3	88
0593987	陶惠娥	F	76	Left intertrochanteric fracture（EvansⅣ.）diabetes	PFNA	-2.8	6	no	48	50	270	8	88
0597000	张明宝	M	86	Left intertrochanteric fracture（EvansⅣ.）epilepsy cerebral infarction	PFNA	-3.4	3	yes	50	50	270	7.3	88
0597698	汤国彬	M	92	Left intertrochanteric fracture（EvansⅣ.）hypertension， cerebral infarction	PFNA	-4	3	yes	50	50	270	8	88
0598094	黄付明	M	82	Left intertrochanteric fracture（EvansⅣ.） cerebral infarction	PFNA	-3.4	3	yes	48	50	270	7.8	88
0599897	李桂兰	F	74	Left intertrochanteric fracture（EvansⅣ.）hypertension， cerebral infarction diabetes	PFNA	-2.8	5	no	68	50	270	7.8	88
0601475	尹素珍	F	90	Left intertrochanteric fracture（EvansⅣ.） senile dementia ataxia pulmonary infection	PFNA	-4	2	yes	72	50	300	7.8	82
0601488	黄培生	M	74	Left intertrochanteric fracture（EvansⅣ.）hypertension， Parkinsonism	PFNA	-2.8	5	no	65	50	300	7.8	82
0602879	姚汉宝	M	87	Left intertrochanteric fracture（EvansⅣ.）hypertension， diabetes	PFNA	-3.4	2	no	50	50	300	7.8	82
0604122	顾云芬	F	84	Left intertrochanteric fracture（EvansⅣ.）chronic bronchitis pulmonary infection	PFNA	-3.4	3	no	50	50	300	7.8	82
0604683	陈熟英	F	83	Left intertrochanteric fracture（EvansⅣ.）diabeteshypertension cerebral infarction	PFNA	-3.4	2	yes	67	50	300	7.8	82
0607289	刘贵娣	F	81	Left intertrochanteric fracture（EvansⅣ.）hypertension， ataxia	PFNA	-3.4	5	yes	48	55	240	8	82
0606056	郭雪荣	M	78	Left intertrochanteric fracture（EvansⅣ.）hypertension， cerebral infarction	PFNA	-3	5	no	50	55	240	6.9	82
0608430	潘国美	F	82	Left intertrochanteric fracture（EvansⅣ.）diabeteshypertension	PFNA	-3.3	2	yes	50	55	240	8	82
0610189	余正才	M	85	Left intertrochanteric fracture（EvansⅣ.）cerebral infarction epilepsy	PFNA	-3.3	3	no	50	55	240	6.9	83
0611477	蒋琴玉	F	93	Left intertrochanteric fracture（EvansⅣ.）hypertension， rheumatoid arthritis	PFNA	-4	1	yes	62	60	240	6.9	83
0605267	倪雷祥	M	63	Left intertrochanteric fracture（EvansⅣ.）	PFNA	-2.7	6	yes	62	60	240	6.9	83
0618675	赵美珍	F	68	Left intertrochanteric fracture（EvansⅣ.）Parkinsonismhypertension	PFNA	-2.7	6	yes	48	60	240	7.4	83
0619987	陈玉英	F	83	Left intertrochanteric fracture（EvansⅣ.）hypertension， cerebral infarction	PFNA	-3.3	3	yes	50	55	240	7.4	83
0621207	苏秀芬	F	60	Left intertrochanteric fracture（EvansⅣ.）cerebral infarction diabetes	PFNA	-2.7	6	yes	55	55	240	8	83
0625181	高士玉	F	94	Left intertrochanteric fracture（EvansⅣ.）hypertension， cerebral infarction chronic bronchitis	PFNA	-4	2	yes	80	55	290	7.4	83
0626595z	夏金娣	F	76	Left intertrochanteric fracture（EvansⅣ.）hypertension， diabetes	PFNA	-2.8	5	no	57	55	290	8	83
0632658	赵玉琴	F	78	Left intertrochanteric fracture（EvansⅣ.）cerebral infarction chronic bronchitis	PFNA	-3	5	yes	50	60	290	7.4	87
0639246	杜正华	M	62	Left intertrochanteric fracture（EvansⅣ.）cataract Parkinsonism	PFNA	-2.7	6	yes	48	60	290	8	87
0641357	黄满贞	F	85	Left intertrochanteric fracture（EvansⅣ.）diabetes chronic bronchitis	PFNA	-3.6	3	yes	57	60	230	7.9	87
0645256	金近妹	F	83	Left intertrochanteric fracture（EvansⅣ.）cerebral infarction Alzheimer disease	PFNA	-3.6	3	no	53	60	230	7.9	87
0646490	马年妹	F	85	Left intertrochanteric fracture（EvansⅣ.） cerebral infarction rheumatoid arthritis	PFNA	-3.6	2	no	57	60	230	8	91
0648586	蒋芬保	F	76	Left intertrochanteric fracture（EvansⅣ.） rheumatoid arthritis Parkinsonism	PFNA	-2.9	6	no	57	65	230	7.9	91
0650502	黄丕诗	M	83	Left intertrochanteric fracture（EvansⅣ.）cataract diabetes	PFNA	-3.6	3	yes	55	65	230	7.9	91
0652660	顾荷英	F	76	Left intertrochanteric fracture（EvansⅣ.） chronic bronchitis Post stroke sequelae	PFNA	-2.8	5	no	57	65	230	7.9	91
0652918	张玉玲	F	69	Left intertrochanteric fracture（EvansⅣ.）cataract cerebral infarction diabetes	PFNA	-2.7	5	yes	65	65	230	8	91
0657975	朱彩英	F	64	Left intertrochanteric fracture（EvansⅣ.）	PFNA	-2.7	5	no	55	65	290	7.5	91
0658338	张小妹	F	85	Left intertrochanteric fracture（EvansⅣ.）cataract cerebral infarction diabetes	PFNA	-3.6	2	yes	55	65	290	6.7	91
0658957	顾秀娣	F	67	Left intertrochanteric fracture（EvansⅣ.）Post stroke sequelae chronic bronchitis	PFNA	-2.6	5	no	55	65	290	8	91
0662148	陈士兴	M	86	Left intertrochanteric fracture（EvansⅣ.）rheumatoid arthritis diabetes	PFNA	-3.6	2	no	55	70	290	7.7	88
0664856	王佃妹	F	82	Left intertrochanteric fracture（EvansⅣ.） senile dementia ataxia	PFNA	-3.6	5	no	50	70	210	7.7	88
0665039	蒋美观	F	81	Left intertrochanteric fracture（EvansⅣ.）hypertension， diabetes	PFNA	-3	3	yes	55	55	210	7.7	88
0664306	倪士南	M	76	Left intertrochanteric fracture（EvansⅣ.）hypertension， rheumatoid arthritis	PFNA	-2.8	6	no	55	70	210	6.5	88
0669878	陆末姐	F	87	Left intertrochanteric fracture（EvansⅣ.） Alzheimer disease	PFNA	-3	6	yes	48	40	210	6.5	88
0669432	徐兰	F	79	Left intertrochanteric fracture（EvansⅣ.）hypertension， diabetes	PFNA	-3	6	no	56	70	210	8.3	85
0672021	赵秀芬	F	61	Left intertrochanteric fracture（EvansⅣ.）	PFNA	-2.6	5	no	55	70	210	8.3	85
0672836	王秉初	M	65	Left intertrochanteric fracture（EvansⅣ.）diabetes ataxia	PFNA	-2.6	5	no	50	50	210	6.5	85
0672788	魏连英	F	88	Left intertrochanteric fracture（EvansⅣ.）cataract diabetes	PFNA	-3	3	no	58	50	260	7.1	85
0677119	尹素珍	F	91	Left intertrochanteric fracture（EvansⅣ.）Parkinsonism chronic bronchitis with infection	PFNA	-3.4	1	no	63	50	260	7.1	85
0677538	高士玉	F	95	Left intertrochanteric fracture（EvansⅣ.） diabetes Alzheimer disease	PFNA	-3.4	2	yes	48	50	260	8	85
0678737	祁建发	M	61	Left intertrochanteric fracture（EvansⅣ.）	PFNA	-2.6	5	no	63	50	260	7.1	90
0680532	常正清	M	79	Left intertrochanteric fracture（EvansⅣ.）cerebral infarction rheumatoid arthritis	PFNA	-3	5	yes	63	50	260	7.1	90
0680135	蒋金凤	F	73	Left intertrochanteric fracture（EvansⅣ.）Parkinsonism cerebral infarction	PFNA	-2.8	6	no	58	50	180	8	90
0680503	单阿芬	F	74	Left intertrochanteric fracture（EvansⅣ.）senile dementia cerebral infarction	PFNA	-2.8	6	no	55	55	180	7.1	90
0681870	张成宝	M	82	Left intertrochanteric fracture（EvansⅣ.）cerebral infarction diabetes	PFNA	-3	3	no	48	55	180	7.1	90
0690078	姚素琴	F	82	Left intertrochanteric fracture（EvansⅣ.）hypertension， Alzheimer disease	PFNA	-3.7	3	no	50	55	180	7.1	90
0689716	蔡兰英	F	79	Left intertrochanteric fracture（EvansⅣ.）hypertension， ataxia	PFNA	-2.8	5	yes	48	60	180	8	90
0690779	李招娣	F	93	Left intertrochanteric fracture（EvansⅣ.） rheumatoid arthritis diabetes	PFNA	-3.4	1	no	50	55	180	7.1	90
0692160	席培芬	F	81	Left intertrochanteric fracture（EvansⅣ.）hypertension， ataxia	PFNA	-3.7	3	no	55	55	300	7.1	83
0695438	朱美芬	F	70	Left intertrochanteric fracture（EvansⅣ.）senile dementiahypertension	PFNA	-2.6	5	no	48	55	300	8	83
0698943z	陈悦琴	F	87	Left intertrochanteric fracture（EvansⅣ.）Parkinsonismhypertension	PFNA	-3.7	3	yes	48	55	300	6.7	83
0700118	殷秀保	F	74	Left intertrochanteric fracture（EvansⅣ.）hypertension，	PFNA	-2.8	5	no	69	45	300	8	83
0701920	秦茂祥	M	91	Left intertrochanteric fracture（EvansⅣ.）rheumatoid arthritishypertension	PFNA	-3.4	1	yes	48	45	300	6.7	83
0706743	陈正基	M	90	Left intertrochanteric fracture（EvansⅣ.）chronic bronchitiswith infection cataract	PFNA	-3.4	2	no	72	45	300	7.5	83
0705374	朱来宝	M	90	Left intertrochanteric fracture（EvansⅣ.）Alzheimer disease cataract	PFNA	-3.9	2	no	48	45	270	7.5	83
0706601	王长娣	F	87	Left intertrochanteric fracture（EvansⅣ.）cataract diabetes	PFNA	-3.7	2	no	50	45	270	8	83
0705039	徐杏保	F	69	Left intertrochanteric fracture（EvansⅣ.）senile dementia cataract	PFNA	-2.8	5	no	48	45	270	7.5	83
0707003	陈云保	F	77	Left intertrochanteric fracture（EvansⅣ.）cataract rheumatoid arthritis diabetes	PFNA	-3	4	yes	67	45	270	7.5	96
0708018	葛秀芬	F	76	Left intertrochanteric fracture（EvansⅣ.）Parkinsonism cataract	PFNA	-2.8	5	no	50	45	270	7.5	85
0710432	许乔大	M	92	Left intertrochanteric fracture（EvansⅣ.） pulmonary infection Alzheimer disease	PFNA	-3.9	1	yes	67	60	270	8	86
0710436	曹玉芬	F	96	Left intertrochanteric fracture（EvansⅣ.）diabetes cataract ataxia	PFNA	-3.9	3	no	55	60	270	7.5	96
0715490	李士清	M	75	Left intertrochanteric fracture（EvansⅣ.）rheumatoid arthritis Alzheimer disease	PFNA	-3.2	4	yes	60	60	200	7.6	96
0715004	闵新妹	F	73	Left intertrochanteric fracture（EvansⅣ.）hypertension， cataract	PFNA	-2.6	5	no	48	60	200	7.6	96
0717456	陈正基	M	90	Left intertrochanteric fracture（EvansⅣ.）Parkinsonism chronic bronchitiswith infection	PFNA	-3.9	2	yes	72	60	200	7.6	86
0720446	施六妹	F	80	Left intertrochanteric fracture（EvansⅣ.）rheumatoid arthritishypertension diabetes	PFNA	-2.6	5	no	60	55	200	7.6	96
0718791	邵礼忠	M	71	Left intertrochanteric fracture（EvansⅣ.）hypertension， Post stroke sequelae	PFNA	-2.6	5	yes	50	55	200	7.6	90
0721628	许高娣	F	80	Left intertrochanteric fracture（EvansⅣ.）Parkinsonism rheumatoid arthritis	PFNA	-2.6	5	yes	60	55	190	7.6	90
0727069	许凤金	F	85	Left intertrochanteric fracture（EvansⅣ.） cerebral infarction Alzheimer disease	PFNA	-2.7	3	no	63	55	190	7.5	90
0728386	沙进才	M	76	Left intertrochanteric fracture（EvansⅣ.） cerebral infarction rheumatoid arthritis	PFNA	-3.2	4	no	64	55	190	7.5	90
0731999	顾桂红	F	79	Left intertrochanteric fracture（EvansⅣ.）cataract diabetes ataxia	PFNA	-2.8	5	yes	64	55	280	8	89
0736506	钱林妹	F	75	Left intertrochanteric fracture（EvansⅣ.）	PFNA	-3.2	5	no	60	45	280	8	89
0739072	宋绍达	M	67	Left intertrochanteric fracture（EvansⅣ.）	PFNA	-2.6	5	no	71	45	280	7.2	89
0739875	林云妹	F	81	Left intertrochanteric fracture（EvansⅣ.）hypertension， Post stroke sequelae	PFNA	-2.7	3	no	55	60	290	7.2	89
0740483	王杏娣	F	88	Left intertrochanteric fracture（EvansⅣ.）Parkinsonismhypertension	PFNA	-2.7	3	no	55	45	290	8	89
0746386	李美观	F	77	Left intertrochanteric fracture（EvansⅣ.）cerebral infarction hypertension	PFNA	-2.6	5	no	54	50	290	7.2	83
0743925	赵士玉	M	91	Left intertrochanteric fracture（EvansⅣ.）Parkinsonism diabetes	PFNA	-3.9	3	no	50	50	290	7.2	83
0752147	王玉勤	F	63	Left intertrochanteric fracture（EvansⅣ.）cerebral infarction Alzheimer disease	PFNA	-2.6	5	yes	58	50	290	7.2	83
0752400	朱汉才	M	63	Left intertrochanteric fracture（EvansⅣ.	PFNA	-2.6	5	no	48	50	220	7.2	83
0753512	黄洪祥	M	60	Left intertrochanteric fracture（EvansⅣ.）	PFNA	-2.6	5	no	62	50	280	7.2	85
0757480	汤惠芬	F	76	Left intertrochanteric fracture（EvansⅣ.）Parkinsonism cerebral infarction	PFNA	-2.8	6	no	53	65	280	7	83
0756931	胡林全	M	69	Left intertrochanteric fracture（EvansⅣ.）cerebral infarction diabetes	PFNA	-2.9	5	no	50	50	280	7	83
0763072	黄林珍	F	80	Left intertrochanteric fracture（EvansⅣ.）hypertension， Alzheimer disease	PFNA	-2.9	5	no	54	55	280	7.5	83
0770057	张瑞琴	F	73	Left intertrochanteric fracture（EvansⅣ.）cerebral infarction hypertension	PFNA	-2.9	5	yes	48	55	250	7	90
0772186	杜春玉	F	74	Left intertrochanteric fracture（EvansⅣ.）diabetes Alzheimer disease	PFNA	-2.7	4	no	54	55	250	7	90
0771500	陈和珍	F	78	Left intertrochanteric fracture（EvansⅣ.） Parkinsonism cataract	PFNA	-2.8	5	no	48	55	250	7	90
0771978	李俊荣	M	60	Left intertrochanteric fracture（EvansⅣ.）	PFNA	-2.9	4	yes	54	55	250	7	90
0771089	张桂英	F	87	Left intertrochanteric fracture（EvansⅣ.）cataract cerebral infarction	PFNA	-2.9	1	no	54	60	250	6.9	90
0771043	张二姐	F	90	Left intertrochanteric fracture（EvansⅣ.）pulmonary infection cataract	PFNA	-3.7	3	no	54	55	250	8	90
0775708	王来英	F	94	Left intertrochanteric fracture（EvansⅣ.）cataract diabetes	PFNA	-3.7	1	no	54	55	250	6.9	90
0776736	袁莲娣	F	93	Left intertrochanteric fracture（EvansⅣ.）cataract cerebral infarction	PFNA	-3.7	1	no	72	60	250	8	90
0778027	张仁兴	M	73	Left intertrochanteric fracture（EvansⅣ.）diabetes cataract Alzheimer disease	PFNA	-2.9	5	no	50	60	250	7.8	90
0781710	仇杏娣	F	97	Left intertrochanteric fracture（EvansⅣ.） Parkinsonism rheumatoid arthritis	PFNA	-4.3	1	no	55	75	190	6.9	88
0781721	汤忠平	M	63	Left intertrochanteric fracture（EvansⅣ.）	PFNA	-2.9	5	yes	48	60	190	8	93
0780440	朱长英	F	80	Left intertrochanteric fracture（EvansⅣ.） cerebral infarction Alzheimer disease	PFNA	-2.9	6	no	50	60	190	8	93
0788528	黄玉林	M	79	Left intertrochanteric fracture（EvansⅣ.） rheumatoid arthritis	PFNA	-2.8	4	no	48	60	190	6.6	93
0793982	许相妹	F	78	Left intertrochanteric fracture（EvansⅣ.）hypertension， Parkinsonism	PFNA	-2.8	5	no	72	55	240	7.3	85
0796944	施惠芬	F	87	Left intertrochanteric fracture（EvansⅣ.） chronic bronchitiswith infection	PFNA	-3	2	no	72	45	240	7.3	88
0796738	张仕妹	F	84	Left intertrochanteric fracture（EvansⅣ.） Alzheimer disease	PFNA	-3	3	no	48	60	180	6.6	93
0799963	马秀英	F	73	Left intertrochanteric fracture（EvansⅣ.）cerebral infarction hypertension	PFNA	-2.9	6	yes	50	45	240	6.6	80
0807491	张永勤	F	74	Left intertrochanteric fracture（EvansⅣ.）rheumatoid arthritis	PFNA	-2.9	5	no	55	50	240	7.3	83
0806155	李兆平	M	64	Left intertrochanteric fracture（EvansⅣ.）	PFNA	-2.9	4	no	68	50	240	7.3	86
0809703	李建芬	F	64	Left intertrochanteric fracture（EvansⅣ.）cataract	PFNA	-3	3	no	50	55	250	8	86
0811773	陈照付	M	76	Left intertrochanteric fracture（EvansⅣ.）diabetes cataract	PFNA	-3	5	yes	68	50	240	7.3	86
0312934	朱美红	F	86	Left femoral neck fracture（GardenⅢ.）	Cannulated screw	-3.6	4	no	24	35	3	5.1	90
0313720	陈建兵	M	64	Left femoral neck fracture（GardenⅢ.）	Cannulated screw	-2	6	yes	24	48	3	5.1	90
0314508	龚秀金	F	84	Right femoral neck fracture（GardenⅣ.） cerebral infarction	AFHR	-3.6	5	yes	45	45	200	7.5	88
0315905	朱玉宝	M	60	Right femoral neck fracture（GardenⅣ.）	THR	-1.9	6	yes	36	65	190	6.8	88
0315823	樊金娣	F	82	Right femoral neck fracture（GardenⅣ.） senile dementia	THR	-3.6	5	no	36	65	230	6.8	88
0315727	蔡雪妹	F	86	Right femoral neck fracture（GardenⅣ.） diabetes	Cannulated screw	-3.6	4	no	36	37	3	5.1	90
0315854	李月琴	F	80	Left femoral neck fracture（GardenⅣ.） Alzheimer disease	THR	-3.6	3	yes	36	65	350	7.1	88
0316634	吴荷兰	F	79	Left femoral neck fracture（Garden..III.）	Cannulated screw	-2.8	3	yes	24	40	3	5.1	90
0316450	朱国兰	F	65	Left femoral neck fracture	Cannulated screw	-1.9	6	yes	24	45	3	5.1	90
0316960	褚均益	M	69	Left femoral neck fracture(Garden III.) cataract diabetes	THR	-2.1	6	no	36	65	300	7.1	90
0318874	马秀英	F	64	Right femoral neck fracture（GardenⅢ.）	THR	-2.1	6	yes	36	65	300	7.1	90
0320751	李国生	M	84	Left femoral neck fracture（Garden IV.）hypertension， Post stroke sequelae	THR	-3.9	5	yes	36	55	300	6.9	90
0321405	匡凤娣	F	65	Left femoral neck fracture（Garden..IV.）	AFHR	-2.2	6	yes	45	45	200	7.5	88
0321212	游岗	M	77	Left femoral neck fracture（GardenⅣ.）	Cannulated screw	-2.3	3	yes	48	40	3	5.1	90
0323290	刘福娣	F	66	Right femoral neck fracture(GardenⅣ.)	AFHR	-1.9	6	no	45	45	200	6.8	88
0324711	汤元保	M	77	Left femoral neck fracture（GardenIV.） rheumatoid arthritis	AFHR	-1.9	6	no	45	45	200	6.8	88
0325904	黄霞芳	F	67	Right femoral neck fracture	THR	-2.1	6	yes	36	55	300	6.9	85
0327037	严汝荣	M	64	Right femoral neck fracture（GardenIV.） hypertension，	AFHR	-2.4	6	yes	45	45	200	6.8	88
0326882	孙益娇	F	84	Left femoral neck fracture（GardenIV.）hypertension，	Cannulated screw	-3.9	5	no	36	38	3	5	90
0326350	夏望斌	M	82	Left femoral neck fracture（GardenⅣ.） cerebral infarction	Cannulated screw	-3.9	5	no	36	42	5	5	93
0328648	高秀凤	F	74	Right femoral neck fracture（GardenⅣ.）	AFHR	-1.9	5	yes	40	45	250	6.8	88
0330007	周福祥	M	78	Left femoral neck fracture（GardenⅡ.） Parkinsonism	AFHR	-2.8	3	yes	40	50	250	6.8	88
0329018	刘细妹	F	66	Left femoral neck fracture（GardenⅣ.）	THR	-2.3	6	yes	48	60	280	7.5	85
0331487	戴福珍	F	72	Left femoral neck fracture（GardenIV.）rheumatoid arthritis	AFHR	-2.3	3	no	40	50	250	6.8	88
0331676	蔡玉娟	F	72	Left femoral neck fracture	AFHR	-1.9	5	yes	40	50	250	8.2	90
0334554	钱正良	M	61	Left femoral neck fracture（GardenⅣ.） hypertension， chronic bronchitis	THR	-2.3	6	no	48	60	280	7.5	92
0334734	夏玉芬	F	88	Left femoral neck fracture（GardenIV.） chronic bronchitis with infection	THR	-3.4	4	yes	48	60	280	7.5	92
0334259	徐星祥	M	88	Right femoral neck fracture（GardenⅣ.）	Cannulated screw	-3.7	4	yes	36	35	5	5	93
0336698	赵永英	F	61	Right femoral neck fracture（GardenⅣ.）	Cannulated screw	-2.6	6	yes	24	40	5	5	93
0337997	王秀珍	F	69	Left femoral neck fracture（GardenⅣ. rheumatoid arthritis	AFHR	-2.1	6	no	55	50	250	7.6	90
0338596	樊祥华	F	64	Left femoral neck fracture（GardenⅣ.）	THR	-2.3	6	no	48	60	280	7.8	92
0339399	吕平	F	60	Left femoral neck fracture	AFHR	-2	6	yes	36	50	280	7.6	90
0338436	蒋玉芹	F	60	Left femoral neck fracture	THR	-2.5	6	no	48	55	280	7.8	86
0340876	王顺宝	M	62	Left femoral neck fracture（GardenⅣ.）	THR	-1.9	6	yes	48	55	270	7.8	86
0341685	曹凤珍	F	72	Right femoral neck fracture	THR	-1.9	6	yes	48	56	220	7.1	86
0341906	范菊娣	F	60	Right femoral neck fracture（GardenⅣ.）	THR	-2	6	yes	48	60	250	7.1	86
0342962	张汉堂	M	63	Left femoral neck fracture（GardenⅡ.）	THR	-2.3	6	yes	48	50	100	7.1	86
0343343	张富娣	F	76	Right femoral neck fracture（GardenⅣ.）	AFHR	-1.9	5	yes	38	40	280	7.6	90
0344496	施德芬	F	83	Left femoral neck fracture（GardenII.） chronic bronchitishypertension diabetes	THR	-3.7	6	yes	55	55	150	7.1	86
0345945	徐红	F	69	Left femoral neck fracture（GardenⅣ.）	THR	-2.1	6	yes	50	55	170	7.1	86
0347243	顾金凤	F	71	Right femoral neck fracture（GardenIII.）	THR	-2.1	3	yes	50	50	180	7.1	90
0347062	宋定芬	F	86	Left femoral neck fracture（Garden IV.）cataract	THR	-3.5	4	yes	50	50	110	7.4	90
0349091	陈翠英	F	73	Right femoral neck fracture（GardenⅣ.）	THR	-2.1	3	yes	50	55	150	7.4	90
0348793	包静芬	F	74	Left femoral neck fracture（GardenIV.）	THR	-2.1	3	yes	50	55	140	7.4	90
0350280	王金玉	F	74	Right femoral neck fracture rheumatoid arthritis diabetes	THR	-2.1	3	yes	50	55	200	7.4	90
0350901	周秀琴	F	73	Left femoral neck fracture（GardenⅢ.）	THR	-2.1	3	yes	36	55	190	7.4	90
0350933	黄振华	M	78	Left femoral neck fracture（GardenⅣ.）	THR	-2.6	3	yes	36	55	180	7.4	90
0351865	唐怀双	M	67	Left femoral neck fracture（GardenIV.）	THR	-2.6	5	yes	36	55	200	7.4	90
0352657	鲍建英	F	86	Right femoral neck fracture（GardenⅣ.）cerebral infarction	THR	-3.5	4	yes	48	65	260	7.5	89
0352677	袁江波	M	80	Right femoral neck fracture（GardenIII.）	THR	-3.5	2	no	48	65	220	7.5	89
0353013	季正祥	M	85	Left femoral neck fracture diabetes	THR	-3.6	5	yes	48	65	240	7.5	89
0353442	陈凤娣	F	84	Left femoral neck fracture（GardenIV.）hypertension，	AFHR	-3.6	5	yes	38	45	300	6.8	93
0353645	孟冠春	M	79	Left femoral neck fracture（GardenIV.）	AFHR	-2.5	3	no	38	60	300	6.8	93
0355385	陶双娣	F	67	Right femoral neck fracture（GardenIII.）	AFHR	-2.6	5	no	38	40	300	6.8	93
0350419	蒋士龙	M	69	Left femoral neck fracture	AFHR	-2.6	5	yes	38	40	300	6.8	93
0356794	陈宝清	M	64	Left femoral neck fracture（GardenIV.）	AFHR	-2.3	6	no	38	40	300	6.8	93
0356394	张丽芬	F	84	Left femoral neck fracture hypertension， cataract	AFHR	-3.6	5	no	38	45	300	6.8	93
0356832	唐松林	M	80	Left femoral neck fracture（GardenIV.） hypertension	AFHR	-3.6	2	yes	38	45	300	6.8	93
0358925	陈金海	M	77	Right femoral neck fracture（GardenIV.）	THR	-2.1	3	yes	48	65	210	7.5	89
0359482	陆巧兰	F	66	Right femoral neck fracture、	AFHR	-2.2	6	yes	38	45	300	7.4	85
0360336	吴运田	M	71	Left femoral neck fracture（GardenIV.）	THR	-2.3	3	yes	48	65	210	7.5	89
0361085	吕梓	M	82	Right femoral neck fracture rheumatoid arthritis epilepsy	THR	-3.6	6	yes	48	60	270	7.5	89
0362114	孙桂英	F	67	Left femoral neck fracture（GardenI.）	THR	-2.6	5	no	48	60	250	7.5	89
0361517	邵满泉	M	72	Left femoral neck fracture（GardenIV.）	THR	-2.3	3	no	48	60	250	7.5	89
0362499	赵芳	F	64	Right femoral neck fracture（GardenⅣ.）	THR	-2.2	6	no	48	60	250	7.5	89
0362065	许林洪	M	67	Left femoral neck fracture	Cannulated screw	-1.9	6	no	36	50	5	5	93
0362902	徐鼎玉	M	62	Left femoral neck fracture（GardenIV.）	AFHR	-2	6	no	38	45	300	7.4	85
0362308	邵秀妹	F	74	Right femoral neck fracture（GardenⅢ.）	Cannulated screw	-2.3	3	no	48	45	5	5	93
0363612	奚爱红	F	84	Right femoral neck fracture（GardenIII.） cerebral infarction	Cannulated screw	-3.6	5	yes	24	38	5	5	93
0362920	许海娟	F	78	Right femoral neck fracture（GardenIII.）	Cannulated screw	-2.5	3	no	24	42	5	5	93
0363219	袁巧玉	F	82	Left femoral neck fracturehypertension Post stroke sequelae	THR	-3.5	6	yes	60	60	250	7	89
0364675	丁伟伦	M	72	Left femoral neck fracture（GardenIV.） rheumatoid arthritis	THR	-2.3	3	yes	50	60	250	7	90
0364477	罗洪见	M	77	Left femoral neck fracture（GardenⅣ.）	THR	-2.3	3	no	50	60	250	7	90
0363283	朱正丰	M	60	Left femoral neck fracture（GardenⅢ.）	THR	-2.3	6	yes	40	60	250	7	90
0366022	张玉连	F	61	Right femoral neck fracture（GardenIV.）	THR	-1.9	6	no	40	50	250	7	90
0366029	瞿荷英	F	62	Left femoral neck fracture（GardenIV.）	THR	-2	6	no	40	50	250	7	90
0365976	徐扣勤	F	88	Left femoral neck fracture（GardenⅣ.） hypertension cerebral infarction	THR	-3.5	4	yes	40	50	250	7	90
0366354	郁品洪	M	72	Left femoral neck fracture（GardenIV.）	THR	-2	3	yes	40	50	260	7	90
0368493	陈小杏	F	88	Right femoral neck fracture（GardenⅣ.）	THR	-3.5	4	no	40	50	260	7.7	90
0369004	施仕明	M	89	Left femoral neck fracture（GardenIII.）chronic bronchitiswith infection	Cannulated screw	-3.8	4	no	36	35	5	4.8	93
0370273	王美英	F	67	Left femoral neck fracture（（GardenIV.）.）	THR	-1.9	6	no	50	50	260	7.7	90
0369667	石琴妹	F	61	Right femoral neck fracture（GardenIV.）	AFHR	-2.4	6	yes	45	45	300	7	85
0370542	唐金芬	F	69	Left femoral neck fracture（GardenIV.）	Cannulated screw	-1.9	6	yes	36	40	10	4.8	86
0372642	朱颖	F	64	Right femoral neck fracture（GardenIV.）	Cannulated screw	-2.2	6	yes	24	30	10	4.8	96
0371888	朱洪芬	F	60	Right femoral neck fracture（GardenⅣ.）	Cannulated screw	-2.3	6	no	24	45	10	4.8	86
0371411	孟翠保	F	78	Left femoral neck fracture（GardenIV.）	AFHR	-2.5	3	no	45	45	220	7	85
0373287	杨秋红	F	60	Left femoral neck fracture（GardenIV.）	THR	-2	6	yes	50	50	260	7.7	90
0374163	陈秀琴	F	60	Left femoral neck fracturehypertension	THR	-2.6	6	no	50	50	260	7.7	90
0374677	赵佳娣	F	81	Left femoral neck fracture（GardenIV.） Post stroke sequelae	AFHR	-3.8	4	yes	45	45	220	7	85
0373907	黄学祥	M	78	Right femoral neck fracture（GardenIV.）hypertension Post stroke sequelae	THR	-2.5	3	yes	50	50	260	7.7	86
0374655	邓俊	M	60	Left femoral neck fracture（GardenⅡ.）	THR	-2.5	6	no	40	50	260	7.7	86
0375014	黄秀芬	F	63	Right femoral neck fracture diabetesⅡ.	THR	-2.1	6	yes	40	50	260	7.7	86
0375974	吴进娣	F	65	Right femoral neck fracture（GardenIV.）	AFHR	-2.2	6	no	45	45	220	7	85
0376168	袁佩英	F	76	Left femoral neck fracture(GardenIV.)	AFHR	-2.3	3	no	45	50	220	7	83
0376682	毛丽娟	F	83	Right femoral neck fracture（GardenIV.） diabetes	THR	-3.8	6	yes	40	60	260	7.7	86
0378132	陈凤元	M	74	Left femoral neck fracture	AFHR	-2.5	3	no	45	40	220	7	83
0377205	冯平	F	76	Right femoral neck fracture（GardenⅢ.）	THR	-2.5	3	yes	40	60	260	7.7	86
0377615	王连贞	F	86	Left femoral neck fracture rheumatoid arthritis ataxia	AFHR	-3.8	5	yes	45	50	220	7	83
0377393	陈荣生	F	71	Left intertrochanteric fracture（EvansⅣ.）hypertension， rheumatoid arthritis	THR	-2.5	3	yes	40	60	260	7.7	86
0378196	邬秀英	F	73	Left intertrochanteric fracture（EvansⅣ.）hypertension， chronic bronchitis	AFHR	-2.5	3	no	45	45	200	7	83
0378890	施兴才	M	64	Left intertrochanteric fracture（EvansⅣ.）	THR	-1.9	6	no	40	60	330	7.8	86
0378790	倪红琴	F	67	Left intertrochanteric fracture（EvansⅣ.）hypertension， chronic bronchitis	THR	-1.9	6	yes	40	60	330	7.8	86
0379788	罗德芬	F	73	Left intertrochanteric fracture（EvansⅣ.）hypertension， rheumatoid arthritis	THR	-2	3	yes	40	60	330	7.8	96
0379100	邹凤英	F	84	Left intertrochanteric fracture（EvansⅣ.） Alzheimer disease	AFHR	-3.8	5	yes	45	45	200	7	83
0379245	许凤英	F	70	Left intertrochanteric fracture（EvansⅣ.）hypertension， Post stroke sequelae	AFHR	-2	6	no	45	45	200	6.9	83
0379414	庞凤琳	F	60	Left intertrochanteric fracture（EvansⅣ.）	THR	-2.5	6	yes	40	60	330	7.8	96
0381917	曹建刚	M	67	Left intertrochanteric fracture（EvansⅣ.）hypertension， Post stroke sequelae	THR	-2	6	no	40	70	330	7.8	85
0383347	戴杏妹	F	86	Left intertrochanteric fracture（EvansⅣ.）hypertension， rheumatoid arthritis	AFHR	-3.3	5	no	45	40	200	6.9	83
0383065	季爱琴	F	80	Left intertrochanteric fracture（EvansⅣ.）Post stroke sequelae epilepsy	THR	-3.3	3	no	40	70	330	7.8	96
0383772	王洪波	M	85	Left intertrochanteric fracture（EvansⅣ.）Post stroke sequelae chronic bronchitis	Cannulated screw	-3.3	5	no	52	45	10	4.8	96
0384109	朱贵娣	F	79	Left intertrochanteric fracture（EvansⅣ.）Post stroke sequelae epilepsy	AFHR	-2.9	3	yes	45	40	200	6.9	83
0385174	黄秀英	F	65	Left intertrochanteric fracture（EvansⅣ.	Cannulated screw	-1.9	6	no	24	45	10	4.8	86
0383720	冯君福	M	67	Left intertrochanteric fracture（EvansⅣ.）Post stroke sequelae rheumatoid arthritis	Cannulated screw	-2	6	yes	36	45	10	4.8	96
0384858	陈巧妹	F	69	Left intertrochanteric fracture（EvansⅣ.） chronic bronchitis	AFHR	-2	6	no	48	40	200	6.9	83
0385027	蒋仁福	M	64	Left intertrochanteric fracture（EvansⅣ.）	THR	-1.9	6	no	55	70	330	8	86
0385746	庞彩英	F	64	Left intertrochanteric fracture（EvansⅣ.）hypertension， ataxia	Cannulated screw	-1.9	6	yes	24	45	10	4.8	96
0385874	陈发义	M	75	Left intertrochanteric fracture（EvansⅣ.）pulmonary infection	Cannulated screw	-2.3	3	yes	48	38	10	5.5	86
0386774	王梅芬	F	84	Left intertrochanteric fracture（EvansⅣ.）hypertension， epilepsy	Cannulated screw	-3.9	5	no	52	38	6	5.5	95
0386673	葛素娣	F	65	Left intertrochanteric fracture（EvansⅣ.）	AFHR	-2	6	yes	48	40	200	6.9	83
0386709	陈国庆	M	77	Left intertrochanteric fracture（EvansⅣ.）hypertension， rheumatoid arthritis	THR	-2.6	3	yes	55	70	350	8	86
0387480	王建国	M	66	Left intertrochanteric fracture（EvansⅣ.） Parkinsonism	THR	-2	6	no	36	70	350	8	96
0388066	陈秀英	F	77	Left intertrochanteric fracture（EvansⅣ.）hypertension， ataxia	THR	-2.3	3	yes	36	55	350	8	93
0387807	刘永清	M	82	Right femoral neck fracture pulmonary infection	AFHR	-3.4	5	no	48	55	200	6.9	83
0389611	顾汉兰	M	72	Left femoral neck fracture（（GardenIV.）.）	THR	-2.3	3	yes	36	55	350	8	93
0390382	彭保娣	F	84	Left femoral neck fracture diabetes ）Post stroke sequelae chronic bronchitis	AFHR	-3.4	6	yes	48	45	200	6.9	83
0390298	陈忠	M	67	Right femoral neck fracture	THR	-2	6	yes	36	55	350	8	93
0391425	曹桂英	F	74	Right femoral neck fracture（GardenIV.）	AFHR	-2.3	3	no	48	45	200	6.9	90
0392294	王福娣	F	82	Right femoral neck fracture（GardenIV.） Coronary heart disease	AFHR	-3.4	6	yes	48	45	150	6.9	90
0391576	龚小珍	F	84	Right femoral neck fracture（GardenIV.）hypertension	AFHR	-3.4	6	no	48	55	150	6.9	90
0392974	钱卫英	F	78	Left femoral neck fracture（GardenⅢ.）	THR	-2.9	3	yes	36	55	350	8	93
0393167	赵士清	M	82	Left femoral neck fracture（GardenⅢ.）hypertension， chronic bronchitis	THR	-3.4	6	no	55	55	350	8	93
0394304	钱彩芬	F	72	Left femoral neck fracture（GardenⅢ.）	Cannulated screw	-2.3	3	no	36	38	6	5.5	94
0393111	江哲人	M	60	Right femoral neck fracture（GardenIV.）	THR	-2.5	6	yes	55	55	290	8	93
0394366	马荣飞	M	80	Left femoral neck fracture（GardenIII.）hypertension cataract diabetes	THR	-3.4	2	yes	55	55	290	8	93
0394779	朱东良	M	62	Right femoral neck fracture（GardenⅢ.）	THR	-2.5	6	no	55	60	290	8.2	93
0394783	邓昭华	M	88	Right femoral neck fracture（GardenⅢ.） diabetes	AFHR	-3.4	4	yes	48	45	150	8.2	90
0395614	黄杏保	M	72	Left femoral neck fracture（GardenIV.）	AFHR	-2.1	3	no	48	45	150	8.2	90
0396963	钱国忠	M	88	Right femoral neck fracture（GardenⅢ.） hypertension，	Cannulated screw	-3.6	4	no	52	38	6	5.5	86
0398031	郭金妹	F	89	Left femoral neck fracture（GardenIV.） rheumatoid arthritis	AFHR	-3.6	4	no	48	45	150	8.1	90
0398016	陈志清	M	61	Left femoral neck fracture（GardenⅡ.）	AFHR	-2.1	6	no	36	45	150	8.1	90
0398734	陈惠芬	F	69	Right femoral neck fracture chronic bronchitis	THR	-2.3	6	no	55	60	290	7.2	87
0399346	陈凤勤	F	64	Left femoral neck fracture（GardenIV.）	THR	-2	6	yes	45	60	290	7.2	87
0399876	何明渠	M	60	Right femoral neck fracture（GardenIII.）	Cannulated screw	-2	6	yes	24	40	6	5.5	96
0400691	丁浩	M	60	Left femoral neck fracture（GardenIV.）	THR	-2.1	6	yes	45	60	290	8	87
0401775	沈茂兰	F	72	Right femoral neck fracture	THR	-2.1	3	no	45	60	320	7.2	87
0403077	周萍	F	77	Right femoral neck fracture（GardenⅣ.） rheumatoid arthritis diabetes	THR	-2.5	3	no	45	60	320	7.2	87
0403356	葛洪才	M	63	Right femoral neck fracture（GardenIV.）	THR	-1.9	6	yes	45	60	320	8	87
0404596	刘美芬	F	83	Left femoral neck fracture（GardenIV.）chronic bronchitiswith infection	AFHR	-3.9	6	no	36	45	260	7.8	86
0404355	郏荣初	M	69	Right femoral neck fracture（GardenIV.）	AFHR	-2.3	6	no	36	45	260	7.8	86
0405437	包南成	M	76	Right femoral neck fracture（GardenⅣ.）	AFHR	-2.1	3	yes	36	45	260	7.8	86
0407274	李正林	M	71	Right femoral neck fracture	THR	-2.1	3	yes	45	65	320	8	87
0408803	张爱娣	F	86	Left femoral neck fracture（Garden IV.）diabetes cataract	AFHR	-3.9	5	no	36	45	260	7.8	86
0408838	董凤金	F	73	Right femoral neck fracture（Garden IV.）	AFHR	-2.2	3	yes	36	45	260	7.8	86
0408617	季菊妹	F	67	Right femoral neck fracture（GardenⅣ.）	Cannulated screw	-2.3	6	yes	36	40	6	5.5	96
0408456	钱仁娣	F	73	Right femoral neck fracture（GardenⅢ.）	AFHR	-2.2	3	yes	36	50	260	7.8	86
0409068	徐国祥	M	84	Left femoral neck fracture（Garden IV.） hypertension chronic bronchitis	AFHR	-3.9	5	yes	36	50	260	7.8	86
0411405	陆琴	F	78	Left femoral neck fracture	Cannulated screw	-3.1	3	yes	50	40	6	5.5	86
0410899	徐彩华	F	60	Right femoral neck fracture（GardenⅣ.）	THR	-1.9	6	yes	45	65	320	8	89
0412096	王小妹	F	82	Left femoral neck fracture	AFHR	-3.9	5	yes	36	70	260	7.8	86
0414168	潘林妹	F	86	Right femoral neck fracture（GardenIV.） cerebral infarction	AFHR	-3.9	5	yes	36	70	260	8	86
0416011	胡启荣	M	80	Right femoral neck fracture hypertension，	AFHR	-3.5	2	no	36	40	260	7.3	90
0418454	何梅芳	F	85	Left femoral neck fracture（GardenⅡ.）	THR	-3.5	5	no	45	65	320	8	89
0417815	邓元妹	F	84	Left femoral neck fracture（GardenIV.） ataxia	AFHR	-3.5	5	no	36	45	260	7.3	90
0419140	余云妹	F	79	Left femoral neck fracture（GardenⅣ.）	AFHR	-3.1	3	no	36	50	230	7.3	90
0420028	朱清玉	F	65	Left femoral neck fracture（Garden IV.）	AFHR	-2	6	yes	36	45	230	7.3	90
0422313	尹美英	F	64	Left femoral neck fracture	AFHR	-2	6	no	36	40	230	7.3	90
0422481	刘根保	M	75	Right femoral neck fracture（GardenⅡ.）	THR	-2.2	3	no	45	65	280	8	89
0422462	赵兰英	F	84	Left femoral neck fracture（GardenⅣ.） diabetes chronic bronchitis with infection	AFHR	-3.5	5	yes	36	40	230	7.3	90
0422849	朱贵章	M	80	Left femoral neck fracture	AFHR	-3.5	3	yes	36	40	230	7.3	90
0423992	夏琪芬	F	77	Left femoral neck fracture（GardenⅡ.）	Cannulated screw	-2.2	3	yes	48	40	6	5.7	85
0425288	沈启兰	F	71	Left femoral neck fracture	AFHR	-2.2	3	yes	36	55	230	7.3	90
0425779	高金南	M	77	Right femoral neck fracture	THR	-2.2	3	no	45	65	300	8	89
0427020	胡方明	M	62	Right femoral neck fracture（GardenⅣ.）	THR	-1.9	6	yes	45	65	330	8	89
0426981	吴云妹	F	82	Left femoral neck fracture chronic bronchitiswith infection	THR	-3.8	5	no	45	65	290	6.8	89
0427607	陈永源	M	67	Left femoral neck fracture	AFHR	-2.4	6	yes	36	55	230	7	90
0427781	葛洪兴	M	64	Right femoral neck fracture	THR	-2.1	6	yes	45	70	310	6.8	89
0428737	严美琴	F	84	Right femoral neck fracture cerebral infarction diabetes	THR	-3.8	5	no	45	70	250	6.8	92
0428140	汪珍娣	F	67	Right femoral neck fracture	AFHR	-1.9	6	yes	48	55	230	7	90
0428749	曹玉明	M	62	Right femoral neck fracture	THR	-2	6	yes	36	70	260	6.8	92
0429723	陆美珍	F	74	Left femoral neck fracture	THR	-2.2	3	yes	36	70	190	6.8	92
0430133	谢董清	F	78	Right femoral neck fracture（GardenⅣ.） hypertension Post stroke sequelae	THR	-3	3	yes	36	70	230	7.8	92
0431105	季群英	F	66	Left femoral neck fracture,,	THR	-2.1	6	yes	48	70	270	6.8	92
0431066	包建萍	F	72	Left femoral neck fracture（GardenⅣ.）	THR	-2.2	3	no	48	70	260	8	92
0431357	毛毓秀	F	72	Right femoral neck fracture	AFHR	-1.9	5	yes	48	55	270	7.5	90
0432004	顾富根	M	80	Right femoral neck fracture ataxia	AFHR	-3.2	3	yes	48	55	270	7.5	88
0434059	蔡二姐	F	88	Left femoral neck fracture（GardenⅡ.） cataract diabetes	AFHR	-3.2	4	yes	48	55	270	7.5	88
0433731	范英福	F	80	Left femoral neck fracture（GardenIV.）,	THR	-3.2	3	yes	48	65	300	6.8	84
0434513	陈彩琴	F	88	Right femoral neck fracture(GardenⅢ.)	THR	-3.2	4	no	48	65	300	7	84
0434680	黄扣其	M	83	Left femoral neck fracture	Cannulated screw	-3.2	4	yes	50	40	6	5.7	96
0435006	苏桂芬	F	89	Left femoral neck fracture	AFHR	-3.2	4	yes	48	55	270	7	88
0435235	陈正贤	M	73	Right femoral neck fracture（GardenIV.）	AFHR	-1.9	5	no	48	60	270	7.6	88
0435862	管金花	F	75	Right femoral neck fracture（GardenⅢ.）	Cannulated screw	-1.9	6	no	48	35	6	5.7	86
0436409	胡仲芬	F	60	Right femoral neck fracture	AFHR	-2	6	no	48	60	270	7.6	88
0436896	邱勤凤	F	60	Left femoral neck fracture	THR	-2.4	6	no	48	65	300	7	84
0437203	陶琴芬	F	81	Right femoral neck fracture（GardenⅣ.） diabetes Post stroke sequelae	THR	-2.8	6	yes	48	65	300	7	84
0437465	陆梅芬	F	62	Right femoral neck fracture（GardenⅣ.）	THR	-1.9	6	yes	48	65	300	7	84
0438553	高静	F	78	Right femoral neck fracture（GardenⅢ.）	THR	-3	3	no	48	65	300	7	84
0438381	陆兰英	F	72	Left femoral neck fracturehypertension	AFHR	-1.9	4	yes	48	45	270	7.6	88
0438216	钱林祥	M	60	Left femoral neck fracture（GardenⅣ.）	THR	-2.3	6	yes	36	55	300	7	84
0438834	何关秀	F	63	Right femoral neck fracture（GardenⅢ.）	THR	-2.1	6	no	36	55	300	7	84
0439772	陶毅	M	78	Left femoral neck fracture（GardenⅢ.）	AFHR	-3	3	yes	48	45	220	7.6	88
0442181	丁惠芬	F	83	Left femoral neck fracture hypertension coronary atherosclrrotic heart disease，	THR	-2.8	6	yes	36	55	300	7	90
0443279	支小马	M	76	Right femoral neck fracture	Cannulated screw	-1.9	4	no	48	35	5	5.7	93
0444075	成国英	F	62	Right femoral neck fracture（GardenII.）	Cannulated screw	-2.3	6	no	24	35	5	5.7	93
0445083	任福珠	F	93	Left femoral neck fracture（GardenIV.）	AFHR	-3.5	3	yes	48	45	220	7.6	95
0445218	丁玉娣	F	82	Left femoral neck fracture pulmonary infection	AFHR	-3	6	yes	48	45	220	7.1	95
0445546	朱桂玉	F	62	Right femoral neck fracture（GardenⅢ.）	Cannulated screw	-2.2	6	yes	24	35	5	5.7	93
0447625	赵贵娣	F	86	Left femoral neck fracture（GardenⅣ.）	THR	-3	5	yes	36	55	340	7	90
0448844	程根娣	F	73	Left femoral neck fracture（GardenⅣ.）	AFHR	-1.9	4	yes	48	45	220	7.1	95
0450556	李兰芬	F	73	Left femoral neck fracture（GardenⅣ.）	THR	-1.9	4	no	36	55	340	7	90
0450504	徐则良	M	84	Left femoral neck fracturehypertension hypertension	THR	-3	5	yes	36	55	340	8.1	90
0451481	徐金翠	F	78	Right femoral neck fracture	AFHR	-3	3	no	48	45	220	7.1	95
0452426	王秀英	F	82	Left femoral neck fracture（GardenⅢ.）	Cannulated screw	-3	5	yes	50	40	5	5.7	93
0454797	赵建芬	F	86	Left femoral neck fracture（GardenⅡ.）Post stroke sequelae epilepsy	THR	-3	5	yes	48	50	340	8.1	85
0455711	陈忠芬	M	80	Right femoral neck fracture（GardenIV.）	THR	-3	3	yes	48	50	340	8.1	85
0454976	陆兴才	M	84	Left femoral neck fracture（GardenⅣ.）	THR	-3.1	5	no	50	50	340	8.1	85
0456256	沈美芬	F	79	Left femoral neck fracture（GardenⅢ.）	THR	-2.7	3	yes	50	50	340	8.1	85
0456370	李应才	M	67	Left femoral neck fracture（GardenⅡ.）	Cannulated screw	-1.9	6	yes	36	40	5	5.7	93
0457596	陆大妹	F	69	Left femoral neck fracture	THR	-1.9	6	no	50	50	340	8.1	85
0458361	沈新	M	64	Right femoral neck fracture（GardenⅣ.）	Cannulated screw	-2.1	6	no	24	40	10	6.1	95
0459004	葛秀珍	F	77	Left femoral neck fracture（GardenⅣ.）	THR	-2.7	3	yes	50	80	270	8	85
0460850	王敬兰	F	62	Left femoral neck fracture（GardenIV.）	THR	-1.9	6	no	50	80	200	6.9	85
0461812	陆岳娣	F	67	Left femoral neck fracture	THR	-1.9	6	yes	48	80	300	6.9	85
0463750	陈美勤	F	64	Left femoral neck fracture（GardenⅢ.）	Cannulated screw	-2.1	6	no	24	40	10	6.1	95
0464912	赵和芹	F	84	Right femoral neck fracture	THR	-3.1	5	yes	48	80	250	8	85
0466687	陶金玉	F	82	Left femoral neck fracture（GardenⅣ.） diabetes rheumatoid arthritis	AFHR	-3.4	5	no	40	45	240	7.1	92
0468160	丁梅保	M	72	Left femoral neck fracture（GardenⅢ.）	THR	-1.9	5	no	48	50	250	8	85
0469673	王江美	F	77	Left femoral neck fracture（Garden..III.）	Cannulated screw	-2.4	3	no	48	40	10	6.1	95
0469938	王瑞明	M	80	Right femoral neck fracture（GardenIV.）	Cannulated screw	-3.4	3	no	50	38	10	6.1	95
0476057	蒋祖德	M	89	Left femoral neck fracture（GArdenIV.） cerebral infarction Parkinsonism	THR	-3.4	4	no	48	50	250	7.3	82
0477219	曹招娣	F	61	Left femoral neck fracture（GardenIII.）	THR	-2	6	no	48	50	250	7.3	82
0476337	郭益琴	F	73	Left femoral neck fracture（GardenIII.）	THR	-2.4	3	yes	48	50	250	7.3	82
0481209	张福芹	F	60	Left femoral neck fracture（GardenIII.）	AFHR	-2.5	5	yes	40	45	200	7.7	92
0482875	王青官	M	60	Right femoral neck fracture（GardenIV.）	AFHR	-2	6	yes	40	40	200	7.7	92
0482730	钱景秋	M	77	Right femoral neck fracture（GardenIV.）diabetes	Cannulated screw	-2.8	3	no	48	38	10	6.1	95
0485004	刘秀凤	F	65	Right femoral neck fracture（GardenIII.）	THR	-2.5	5	yes	48	60	260	7.3	82
0486209	朱炳浩	M	78	Right femoral neck fracture（GardenIV.）	THR	-2.7	3	yes	48	60	260	7.3	83
0487972	孙秀芹	F	78	Left femoral neck fracture（GardenIV.） Post stroke sequelae diabetes	THR	-2.6	3	no	48	60	260	6.8	83
0488598	陈玉华	M	78	Right femoral neck fracture（GardenIII.	THR	-2.6	3	yes	50	60	260	6.8	83
0488683	朱玉芬	F	65	Right femoral neck fracture（GardenIV.）	THR	-1.9	6	no	50	55	260	6.8	83
0492829	唐爱妹	F	81	Right femoral neck fracture（GardenIV.） hypertension， diabetes Parkinsonism	AFHR	-3.3	6	yes	40	45	300	7.3	90
0494589	周玉红	F	76	Right femoral neck fracture	THR	-2.4	3	no	50	55	290	6.8	83
0495616	朱士英	M	83	Right femoral neck fracture（GardenIV.）hypertension， chronic bronchitis	AFHR	-3.3	6	no	40	35	300	7.3	90
0494799	李忠英	F	76	Left femoral neck fracture（GardenIV.）	AFHR	-2.4	3	no	40	35	300	7.3	90
0497069	沈栋臣	M	78	Right femoral neck fracture（GardenIII.）	THR	-3.2	3	no	50	55	290	6.8	88
0501066	柳凤英	F	83	Left femoral neck fracture（GardenIII.）rheumatoid arthritis diabetes	AFHR	-3.2	6	no	40	40	290	7.3	90
476745	钱球保	F	71	Left femoral neck fracture（GardenIII.）	THR	-2.4	3	yes	36	45	290	6.8	88
478210	李建英	F	86	Left femoral neck fracture（GardenIII.）	THR	-3.2	4	no	50	90	290	6.8	88
481435	卢银芳	F	87	Left femoral neck fracture（GardenIII.）Alzheimer disease hypertension	AFHR	-2.9	4	yes	40	40	290	7.2	80
482756	俞美琴	M	64	Left femoral neck fracture（GardenIII.）	THR	-1.9	6	yes	50	50	290	7.5	88
485004	刘秀凤	F	67	Left femoral neck fracture（GardenIII.）	THR	-2.2	6	yes	50	90	300	7.5	88
487972	孙秀芹	M	73	Left femoral neck fracture（GardenIII.）	THR	-2.4	3	no	50	90	300	7.5	88
488111	肖桂芳	M	84	Left femoral neck fracture（GardenIII.）hypertension， cerebral infarction	THR	-2.9	6	no	36	85	300	7.5	88
488879	陈小凤	F	91	Left femoral neck fracture（GardenIII.）hypertensionIII. chronic bronchitis	AFHR	-3.3	4	no	40	45	240	7.2	85
492486	陈正贤	M	70	Left femoral neck fracture（GardenIII.）	THR	-2.2	6	yes	50	85	300	7.5	88
496973	徐玉兰	F	78	Left femoral neck fracture（GardenIII.）Post stroke sequelae epilepsy	THR	-3.2	3	no	50	85	300	7.5	90
497108	倪秀英	M	82	Left femoral neck fracture（GardenIII.）	THR	-2.6	6	yes	50	85	300	7.5	90
497336	范巧凤	F	67	Left femoral neck fracture（GardenIII.）	THR	-2.2	6	yes	50	85	300	7.5	90
503238	王杏妹	F	80	Left femoral neck fracture（GardenIII.）Coronary heart disease	THR	-3.4	3	yes	50	85	300	7.8	90
504919	张秀兰	F	80	Left femoral neck fracture（GardenIII.）	THR	-3.4	3	yes	50	85	300	7.8	90
505995	赵爱娣	M	84	Left femoral neck fracture（GardenIII.）pulmonary infection	THR	-3.4	6	yes	55	65	240	7.8	90
509049	吴爱平	F	65	Left femoral neck fracture（GardenIII.）	THR	-1.9	6	yes	40	65	240	7.8	90
510756	陆凤珠	M	86	Left femoral neck fracture（GardenIII.）hypertension， cerebral infarction	AFHR	-3.4	5	no	40	40	270	7.5	85
516905	林小英	M	67	Left femoral neck fracture（GardenIII.）	THR	-2.2	6	yes	40	65	240	7.8	90
517864	龚定珠	M	64	Left femoral neck fracture（GardenIII.）	THR	-1.9	6	no	40	65	240	7.8	87
518280	陆美玉	F	75	Left femoral neck fracture（GardenIII.）	THR	-2.4	3	yes	40	65	240	7.8	87
518877	钱桂凤	M	80	Left femoral neck fracture（GardenIII.）hypertension，	THR	-2.8	3	yes	40	65	240	7.4	87
522792	龚志宏	M	66	Left femoral neck fracture（GardenIII.）	THR	-1.9	6	yes	40	80	200	7.4	87
524443	金小荣	F	77	Left femoral neck fracture（GardenIII.）	THR	-2.4	3	yes	45	80	200	7.4	87
525833	肖恒保	M	67	Left femoral neck fracture（GardenIII.）	THR	-2.2	6	no	45	80	200	7.4	87
528290	仇保大	F	84	Left femoral neck fracture（GardenIII.）hypertension，	THR	-2.8	5	no	45	80	200	7.4	89
529314	罗邦兴	F	67	Left femoral neck fracture（GardenIII.）	THR	-2.2	6	yes	45	80	200	7.4	89
531086	丁长兴	M	74	Left femoral neck fracture（GardenIII.）	THR	-2.4	3	no	45	80	230	6.6	89
531303	李兰勤	F	82	Left femoral neck fracture（GardenIII.）hypertension diabetes	THR	-2.8	5	yes	40	80	230	6.6	89
531650	徐根妹	F	84	Left femoral neck fracture（GardenIII.）	THR	-3.7	5	no	40	60	230	6.6	89
533059	张凤珍	M	74	Left femoral neck fracture（GardenIII.）	THR	-2.4	3	yes	55	60	230	6.6	89
537433	杜竟康	F	78	Left femoral neck fracture（GardenIII.）cerebral infarction chronic bronchitis	THR	-2.8	3	no	55	60	230	6.6	89
542298	徐汉南	M	66	Left femoral neck fracture（GardenIII.）	THR	-1.9	6	yes	55	60	230	6.6	89
543096	刘志忠	F	72	Left femoral neck fracture（GardenIII.）	THR	-2.4	3	yes	48	60	230	6.6	89
543427	沈学才	M	60	Left femoral neck fracture（GardenIII.）	THR	-1.9	6	no	48	60	230	6.6	90
545893	陈珍秀	M	80	Left femoral neck fracture（GardenIII.）rheumatoid arthritis hypertension	THR	-3.5	3	yes	48	60	230	6.6	90
545921	张林红	F	61	Left femoral neck fracture（GardenIII.）	THR	-2.2	6	no	48	60	230	6.6	90
549500	徐翠芬	M	91	Left femoral neck fracture（GardenIII.） chronic bronchitiswith infection	AFHR	-4.2	4	no	40	40	250	7.6	89
0563046	褚美金	F	72	Left femoral neck fracture（GardenIII.） diabetes	THR	-2.4	3	no	48	60	270	7.9	86
0564390	冯金洪	F	83	Left femoral neck fracture（GardenIII.）	THR	-3.7	5	no	48	75	270	7.9	86
0567351	任福珠	M	89	Left femoral neck fracture（GardenIII.）cataract	THR	-3.7	4	yes	48	75	270	7.9	86
0568831	马五妹	F	67	Left femoral neck fracture（GardenIII.）	THR	-2.2	6	no	48	75	270	7.9	86
0570883	黄凤娣	M	61	Right femoral neck fracture（GardenIV.）hypertension， Post stroke sequelae	THR	-2.6	6	no	48	75	270	7.9	86
0569315	唐玉娣	F	73	Right femoral neck fracture（GardenIV.）hypertension，	THR	-2.4	3	yes	48	75	270	7.9	86
0572310	周文达	M	75	Left femoral neck fracture hypertension Post stroke sequelae diabetes	THR	-2.4	3	no	48	75	270	7.9	86
0576297	王凤娣	M	64	Right femoral neck fracture（GardenIV.）hypertension，	THR	-1.9	6	no	48	75	270	7.9	86
0577937	张留清	M	60	Right femoral neck fracture cerebral infarction	THR	-2	6	no	48	75	210	6.9	90
0581615	陆志英	F	78	Right femoral neck fracture（GardenIV.）Alzheimer diseasehypertension	THR	-2.8	3	yes	48	65	210	6.9	90
0582090	范长林	F	72	Right femoral neck fracture cerebral infarction diabetes	THR	-2.4	3	no	48	65	210	6.9	90
0583083	毛秀芹	F	60	Right femoral neck fracture（GardenIII.） cataract diabetes	THR	-2.6	5	yes	40	65	210	6.9	85
0584454	施美英	M	76	Left femoral neck fracture chronic bronchitis rheumatoid arthritis	THR	-2	5	yes	40	65	210	7.5	85
0592130	顾松如	F	70	Left femoral neck fracture（Garden..III.） Alzheimer disease diabeteshypertension	AFHR	-1.9	6	yes	40	50	260	6.9	90
0599086	李官生	F	83	Left femoral neck fracturehypertension cataract rheumatoid arthritis	THR	-2.9	6	yes	45	65	210	7.5	85
0598692	郁鸿芳	M	69	Right femoral neck fracture（GardenIV.）Alzheimer disease	THR	-1.9	6	no	45	65	210	7.5	85
0600889	卢凤秀	M	76	Left femoral neck fracture（GardenIII.）hypertensionIII.	THR	-2.4	3	yes	45	65	210	7.5	85
0312878	周顶元	M	78	Right femoral neck fracturehypertension rheumatoid arthritis	DHS	-2.8	3	yes	48	50	240	7.1	86
0313288	陶选林	M	76	Left femoral neck fracture（GardenIV.）hypertension cerebral infarction	DHS	-2.4	3	yes	48	50	280	8.3	86
0314605	胡志安	M	92	Left femoral neck fracture cataract cerebral infarction	DHS	-3.9	3	yes	48	45	280	6,8	90
0316066	何士清	M	77	Left femoral neck fracturehypertension cerebral infarction diabetes	DHS	-2.4	3	yes	48	65	200	7.5	87
0315829	陈凤英	F	70	Left femoral neck fracture（GardenII.）	DHS	-1.9	6	yes	48	40	200	7.5	87
0316172	王秀红	F	70	Right femoral neck fracture hypertension diabetes cerebral infarction	DHS	-1.9	6	yes	36	60	200	7,4	87
0316449	陈永康	M	71	Left femoral neck fracture hypertension rheumatoid arthritis	DHS	-2.4	3	no	36	50	290	7,4	92
0319391	杜光碧	M	69	Left femoral neck fracture（GardenⅡ.） Alzheimer disease chronic bronchitis	DHS	-1.9	6	no	36	65	290	6.7	92
0315960	刘行德	M	72	Right femoral neck fracture hypertension Parkinsonism	DHS	-2.4	3	no	36	45	320	7.5	91
0321006	陆美琴	F	74	Left femoral neck fracture（GardenIII.） cerebral infarction	DHS	-2.4	3	no	36	45	300	7,4	87
0331447	吴小龙	M	73	Left femoral neck fracture（GardenIII.）cataract cerebral infarction chronic bronchitis	DHS	-2.4	3	yes	36	80	240	6.9	86
0331006	刘万飞	M	77	Left femoral neck fracture（GardenIII.）hypertension， diabetes	DHS	-2.4	3	no	40	50	270	8	90
0330963	陈士坤	M	69	Left femoral neck fracture（GardenIII.）Alzheimer diseasehypertension	DHS	-1.9	6	no	40	50	200	8	89
0331722	朱友珍	F	75	Left femoral neck fracture（GardenIII.） cerebral infarction pulmonary infection	DHS	-2.4	3	yes	40	50	200	7.7	95
0332590	沈阿兴	M	67	Left femoral neck fracture（GardenIII.）	DHS	-1.9	6	yes	40	55	200	7.8	90
0316291	郭鹏	M	73	Left femoral neck fracture（GardenIII.）hypertension， chronic bronchitis	PFNA	-2.4	3	yes	36	45	160	7.3	88
0317109	钱根妹	F	83	Left femoral neck fracture（GardenIII.）hypertension， rheumatoid arthritis	PFNA	-3.1	6	yes	36	60	160	7.3	88
0317849	毛金荣	M	89	Left femoral neck fracture（GardenIII.） diabeteshypertension cerebral infarction	PFNA	-3.1	4	yes	36	60	160	7.3	88
0318670	孙晓晏	M	82	Left femoral neck fracture（GardenIII.）cerebral infarction chronic bronchitis	PFNA	-3.1	6	yes	36	60	160	7.3	88
0334254	沈正华	M	78	Left femoral neck fracture（GardenIII.） rheumatoid arthritis diabetes	DHS	-2.6	3	no	40	55	230	7.8	93
0335650	许妹宝	M	63	Left femoral neck fracture（GardenIII.）	DHS	-2	6	yes	40	60	250	7.9	89
0336734	孟连娣	F	94	Left femoral neck fracture（GardenIII.） cerebral infarction chronic bronchitis	DHS	-4.2	3	no	40	60	250	8	89
0337143	鲍金华	M	67	Left femoral neck fracture（GardenIII.）	DHS	-1.9	6	no	50	65	270	8,6	85
0338340	张云勤	F	69	Left femoral neck fracture（GardenIII.）hypertension， senile dementia	DHS	-1.9	6	yes	50	65	270	6.9	85
0341173	陆小妹	F	70	Left femoral neck fracture（GardenIII.）hypertension， chronic bronchitis	DHS	-1.9	6	yes	48	60	270	8.8	85
0341612	施云珠	F	60	Left femoral neck fracture（GardenIII.）	DHS	-2.5	6	no	48	60	300	8.8	87
0342486	周文学	M	67	Left femoral neck fracture（GardenIII.）hypertension， chronic bronchitis	DHS	-2	6	yes	40	45	300	8.8	87
0343077	陆安云	M	91	Left femoral neck fracture（GardenIII.）senile dementiahypertension diabetes	DHS	-2.3	5	yes	40	60	300	7.2	87
0345872	潘仁龙	M	75	Left femoral neck fracture（GardenIII.）hypertension， Parkinsonism	DHS	-1.9	5	yes	55	60	300	8.5	89
0346458	李秀珍	F	61	Left femoral neck fracture（GardenIII.）hypertension， rheumatoid arthritis	DHS	-1.9	6	no	55	50	330	8.5	89
0324117	蒋官保	F	65	Left femoral neck fracture（GardenIII.）	PFNA	-2.5	6	no	36	50	180	6.5	85
0329588	黄扣生	M	69	Left femoral neck fracture（GardenIII.）hypertension， Parkinsonism diabetes	PFNA	-2.6	5	yes	30	50	200	6.5	85
0346806	徐月娣	F	65	Left femoral neck fracture（GardenIII.） diabeteshypertension cerebral infarction	Locking plate	-2.5	5	no	36	60	250	7.3	88
0349153	周珍	F	75	Left femoral neck fracture（GardenIII.）hypertension， cerebral infarction	Locking plate	-2.3	3	yes	36	60	250	7.3	88
0350257	马文彬	M	78	Left femoral neck fracture（GardenIII.）hypertension， rheumatoid arthritis	Locking plate	-2.6	3	no	36	60	250	7.3	88
0351194	陆传生	M	68	Left femoral neck fracture（GardenIII.）ataxia	Locking plate	-2	6	no	36	60	250	7.3	88
0352512	陈天祥	M	93	Left femoral neck fracture（GardenIII.）hypertension， cerebral infarction	DHS	-4.2	2	yes	36	70	330	8.5	90
0352936	孙凤娣	F	71	Left femoral neck fracture（GardenIII.）Post stroke sequelae diabetes	DHS	-2.3	3	no	36	60	330	8.5	90
0353649	李松妹	F	68	Left femoral neck fracture（GardenIII.） cerebral infarction chronic bronchitis	DHS	-2	6	yes	36	70	240	6.5	90
0354820	钱金才	M	72	Left femoral neck fracture（GardenIII.） chronic bronchitis	DHS	-2.3	3	yes	36	50	240	6.5	95
0354989	王文科	M	73	Left femoral neck fracture（GardenIII.）cataract cerebral infarction	Locking plate	-2.3	3	no	50	60	250	7.3	88
0355053	周巧英	F	63	Left femoral neck fracture（GardenIII.）	Locking plate	-1.9	6	no	48	60	250	7.3	88
0355737	毛玉琴	F	67	Left femoral neck fracture（GardenIII.） cerebral infarction cerebral infarction	Locking plate	-2	6	no	48	65	300	7.3	87
0356149	龚洪祥	M	79	Left femoral neck fracture（GardenIII.） ataxia rheumatoid arthritis diabetes	Locking plate	-2.6	3	no	40	65	300	7.3	87
0358890	胡声玉	M	69	Left femoral neck fracture（GardenIII.）hypertension， diabetes	Locking plate	-2	6	yes	40	65	300	7.3	87
0360093	朱桂兴	M	74	Right intertrochanteric fracture（Evans..IV.）	DHS	-2.3	3	yes	36	45	210	8.3	91
0362397	陈琴芬	F	86	Right intertrochanteric fracture（Evans..IT.）diabetes hypertension	DHS	-3.4	5	yes	36	65	210	6.6	88
0363017	冯美巾	F	60	Left intertrochanteric fracture（EvansⅢA.）	DHS	-2	6	no	36	50	210	6.6	87
0363532	王阿二	M	64	Left intertrochanteric fracture（EvansⅡ.）	DHS	-2.1	6	yes	36	65	210	8.2	91
0363503	蔡萍	F	64	Left intertrochanteric fracture（Evans..ⅢA）	DHS	-2.1	6	no	36	65	210	8.2	85
0365231	管秀珍	F	71	Left intertrochanteric fracture（EvansⅣ.）cataract	DHS	-2.3	3	yes	36	65	220	8.2	85
0366959	程金虎	M	74	Right intertrochanteric fracture（EvansII.）rheumatoid arthritis	DHS	-2.3	3	no	36	50	220	8.2	86
0368939	秦秀龙	M	76	Left intertrochanteric fracture（Evan'sⅢA.）	DHS	-2.3	3	yes	40	50	220	7.1	86
0370202	朱云华	M	77	Left intertrochanteric fracture（Evan'sⅢA.）	DHS	-2.3	3	no	40	45	210	7.9	84
0372587	丁爱琴	F	79	Left intertrochanteric fracture（Evan'sⅢA.）Parkinsonism cerebral infarction	DHS	-2.5	3	no	40	45	210	7.2	84
0372960	黄扣根	M	70	Right intertrochanteric fracture（Evans..II.）	DHS	-2.2	6	yes	40	45	210	9.5	84
0376104	卢士荣	F	69	Left intertrochanteric fracture（Evans..II.）	DHS	-2.2	6	yes	40	45	260	9.5	86
0379690	朱祖望	M	69	Left intertrochanteric fracture	Locking plate	-2.2	6	yes	40	65	300	7.5	87
0379363	高彐珍	F	63	Right intertrochanteric fracture（EvansⅣ.）	Locking plate	-2	6	yes	48	65	300	7.5	87
0381708	徐英保	F	75	Right intertrochanteric fracture	Locking plate	-2.3	3	yes	40	65	300	7.5	90
0381018	马和平	M	77	Left intertrochanteric fracture（EvansⅣ.）	Locking plate	-2.3	3	no	45	65	300	7.5	90
0381059	周金娣	F	91	Right intertrochanteric fracture（EvansⅢ.） Poststroke sequelae epilepsy	DHS	-3.9	4	yes	40	50	200	6.9	93
0385123	郭和娣	F	69	Right intertrochanteric fracture（Evan'sIV.）	DHS	-2.2	6	yes	40	60	260	8.8	93
0387339	王爱妹	F	60	Right intertrochanteric fracture（Evan'sIV.）	DHS	-2.3	6	no	36	60	260	8.8	93
0389615	陆美保	F	73	Right intertrochanteric fracture（EvansIII.）	DHS	-2.3	3	yes	36	60	260	8.8	90
0389208	王建新	M	65	Left intertrochanteric fracture（EvansⅢA.）	DHS	-2.1	6	no	36	60	260	7.3	87
0389033	缪静娟	F	67	Left intertrochanteric fracture（EvansⅢA.）	DHS	-2.4	6	yes	36	60	300	7.3	90
0391120	赵阿龙	M	64	Left intertrochanteric fracture	Locking plate	-2.2	6	no	45	70	300	7.5	90
0395071	胡玉芹	F	61	Right intertrochanteric fracture（EvansⅣ.）	DHS	-2	6	yes	48	60	300	7.8	90
0404031	丁宝娣	F	64	Left intertrochanteric fracture（EvansⅣ.）	DHS	-2.2	6	no	40	65	300	7.8	91
0406634	董林球	M	60	Left intertrochanteric fracture	DHS	-2.2	6	no	40	65	300	7.8	88
0406970	吕金石	M	96	Right intertrochanteric fracture hypertension， ataxia	Locking plate	-3.9	3	yes	45	70	250	7.5	85
0411118	吴丽芬	F	66	Right intertrochanteric fracture（EVANSIV.）	Locking plate	-2.2	6	yes	50	70	260	7.5	85
0423536	路灶根	M	79	Left intertrochanteric fracture（EvansⅢ.）	DHS	-2.5	3	yes	48	70	300	7.1	91
0423856	钱梅芳	M	64	Right intertrochanteric fracture（EvansⅢA.）	Locking plate	-2.2	6	no	50	70	200	7.5	85
0430212	陈小妹	F	68	Right intertrochanteric fracture	Locking plate	-2.4	6	yes	48	70	180	7.5	85
0429676	吴长兴	M	65	Left intertrochanteric fracture（EvansⅣ.）	DHS	-2.2	6	yes	48	65	280	7.1	87
0430673	黄巧英	F	68	Right intertrochanteric fracture	Locking plate	-2.4	5	yes	48	75	160	7.8	85
0430773	万回春	M	68	Right intertrochanteric fracture（EvansⅡ.）	DHS	-2.4	6	no	45	65	280	8.5	86
0438761	陈芝琴	F	94	Right intertrochanteric fracture（EvansⅢB.）） hypertension cataract diabetes	DHS	-4.2	3	yes	45	75	280	8.5	87
0441023	张华妹	F	66	Right intertrochanteric fracture（EvansⅣ.）	DHS	-2.2	6	no	45	60	190	7.2	85
0360658	孙美文	M	76	Right intertrochanteric fracture（Evans..IIIb.）	PFNA	-2.3	3	no	30	45	200	6.8	90
0447569	黄金娣	F	68	Right intertrochanteric fracture(EvansⅢa.)	Locking plate	-2.4	6	yes	48	75	280	7.8	86
0449270	张家荣	M	67	Left intertrochanteric fracture（Evans..II.）	DHS	-1.9	6	yes	48	60	260	8.9	87
0449616	姜早林	M	65	Right intertrochanteric fracture（EvansⅣ.）	Locking plate	-2.3	6	no	48	75	280	7.8	86
0451038	李龙娣	F	75	Left intertrochanteric fracture（EvansⅢA.）hypertension diabetes	Locking plate	-2.3	3	yes	48	45	280	7.8	86
0453186	蒋凤郎	M	67	Left intertrochanteric fracture（EvansⅣ.）	Locking plate	-1.9	6	yes	48	45	280	8	86
0453529	苏士洪	M	76	Left intertrochanteric fracture	Locking plate	-2.3	3	yes	48	50	280	8	86
0451876	张淑慧	F	75	Right intertrochanteric fracture（EvansⅢA.）	Locking plate	-2.2	3	yes	48	50	320	8	86
0454576	徐月妹	F	77	Left intertrochanteric fracture（EvansⅣ.） chronic bronchitis	Locking plate	-2.2	3	no	48	50	320	8	89
0455107	蒋秀英	F	64	Right intertrochanteric fracture（EvansⅣ.）	Locking plate	-2.3	6	no	48	40	320	8	89
0367844	张永强	M	78	Right intertrochanteric fracture（EvansI.）	PFNA	-2.5	3	yes	30	50	220	6.8	90
0456219	杜道妹	F	71	Right intertrochanteric fracture（EvansⅣ.）	Locking plate	-2.2	3	yes	50	40	320	8	92
0453212	陈美芬	F	75	Right intertrochanteric fracture	Locking plate	-2.2	3	no	50	40	320	9	88
0368946	李春珠	F	92	Right intertrochanteric fracture（Evan'sⅢA.） senile dementia	PFNA	-4.2	3	yes	30	45	220	7.5	90
0458640	赵徐妹	F	65	Left intertrochanteric fracture（Evans..ⅢA）	Locking plate	-2.3	6	yes	50	40	320	9	88
0459991	陆庭凡	M	67	Left intertrochanteric fracture（EvansⅢA.）	Locking plate	-1.9	6	yes	50	55	260	9	92
0459273	陆忠芳	F	76	Left intertrochanteric fracture	DHS	-2.2	3	no	45	55	260	8.9	86
0459787	陈圣发	M	63	Right intertrochanteric fracture	Locking plate	-2.3	6	yes	50	55	260	9	92
0467450	蒋杏妹	F	69	Right intertrochanteric fracture(Evans..ⅢA)	Locking plate	-1.9	6	no	50	55	260	9	92
0469342	朱佩康	M	75	Left intertrochanteric fracture（Evans..I.）	Locking plate	-2.2	3	no	50	55	260	8.3	91
0375440	倪秀英	F	88	Right intertrochanteric fracture（Evan'sⅢA.）Poststroke sequelae	PFNA	-3.6	5	no	30	45	220	7.5	90
0473483	徐金才	M	63	Left intertrochanteric fracture（EvansⅣ.）	Locking plate	-1.9	6	yes	50	55	260	8.3	90
0474725	朱福宝	M	77	Right intertrochanteric fracture（Evans..IIIa.）	Locking plate	-2.2	3	yes	50	45	270	8.3	90
0476621	冉本福	M	71	Left intertrochanteric fracture（EvansⅤ.）	Locking plate	-2	3	no	50	45	220	8.3	90
0476155	罗出香	F	73	Right intertrochanteric fracture（EvansⅣ.）	Locking plate	-2	3	yes	48	50	220	8.3	91
0478671	赵士保	M	68	Right intertrochanteric fracture（Evans..IV.）	Locking plate	-2	6	no	40	45	220	8.3	91
0478462	王官妹	F	75	Left intertrochanteric fracturehypertension	Locking plate	-2	4	no	40	45	350	8.3	86
0481319	耿忠英	F	75	Right intertrochanteric fracture（EvansII.）	Locking plate	-2	5	no	40	45	230	7.8	86
0481293	何凤英	F	72	Right intertrochanteric fracture（EvansⅢA.）	Locking plate	-2	3	yes	40	45	300	7.8	86
0482739	夏文兰	F	69	Right intertrochanteric fracture	Locking plate	-2	6	yes	40	50	330	7.8	86
0488685	顾云照	M	74	Right intertrochanteric fracture	Locking plate	-2	3	yes	40	50	330	7.8	86
0486064	曹新宝	M	80	Right intertrochanteric fracture Poststroke sequelae epilepsy	DHS	-3	6	yes	45	40	260	8.9	86
0491065	赵桂云	F	66	Right intertrochanteric fracture（EvansⅡ.）	DHS	-2.5	6	yes	45	40	260	9	85
0492116	黄锡良	M	72	Left intertrochanteric fracture	DHS	-2	3	no	40	65	200	7,9	86
0493121	朱秀英	F	67	Left intertrochanteric fracture	Locking plate	-2	6	yes	40	50	330	7.7	91
0496819	陈菊妹	F	65	Left intertrochanteric fracture（Evans..IV.）	Locking plate	-1.9	6	no	45	45	330	7.7	95
0390106	施福英	F	73	Left intertrochanteric fracture（Evans..IV.）	PFNA	-2.3	3	yes	30	55	240	7.5	83
0498647	吴巧英	F	69	Right intertrochanteric fracture	DHS	-1.9	6	yes	36	65	200	7,9	89
0499659	王芳芳	F	96	Right intertrochanteric fracture（EVANSIV.）Poststroke sequelae epilepsy	DHS	-3.8	3	yes	36	65	200	7,9	89
0501145	黄根娣	F	96	Left intertrochanteric fracture（Evans..IV.） senile dementia	Locking plate	-3.8	3	yes	45	40	330	7.7	95
0500586	张井芳	M	73	Right intertrochanteric fracture diabetes	Locking plate	-2	3	no	40	45	280	7.7	91
0362124	唐德才	男	82	Right femoral neck fracture（GardenIV.） Postoperative period of cerebrovascular accidents	AFHR	-3.6	3	no	50	60	300	7.4	85
0363051	夏镜波	男	74	Right femoral neck fracture（GardenⅢ.）hypertension ataxia	AFHR	-3.4	5	yes	50	50	300	7.4	85
0358502	成栋炜	男	66	Left femoral neck fracture	THR	-3.2	3	yes	50	60	250	7	90
0365337	杨秀莲	女	72	Left femoral neck fracture（GardenIII.） hypertension Poststroke sequelae epilepsy	THR	-3	6	no	50	60	250	7	90
0365275	沈美华	女	80	Left femoral neck fracture（GardenⅡ.）hypertension	THR	-3.5	5	yes	50	60	250	7	90
0367052	沈口宝	男	80	Left femoral neck fracture（GardenIII.） Poststroke sequelae epilepsy	AFHR	-3.5	5	no	50	50	300	7.4	85
0369413	杜金凤	女	83	Left femoral neck fracture（GardenIII）hypertension	THR	-3.5	3	yes	60	50	260	7.7	90
0369836	周玉娣	女	73	Left femoral neck fracture（GardenIII.） hypertension Post stroke sequelae	AFHR	-3	6	no	50	50	220	7	85
0371311	许福伍	男	75	Left femoral neck fracture（GardenIV.）hypertension Poststroke sequelae epilepsy	AFHR	-3.3	5	yes	50	50	220	7	85
0373927	陈秀娣	女	81	Left femoral neck fracture（GardenIV.） Parkinsonism	AFHR	-3.8	3	no	50	50	220	7	85
0374483	陈志安	男	62	Right femoral neck fracture（GardenIV.	AFHR	-3.5	3	yes	48	50	220	7	85
0373983	刘巧英	女	72	Left femoral neck fracture（GardenIV.） rheumatoid arthritis	AFHR	-3.5	4	yes	48	50	220	7	85
0374487	陈如芳	女	77	Left femoral neck fracture（GardenIII.） hypertension Poststroke sequelae epilepsy	THR	-3.3	6	no	60	50	260	7.7	86
0376021	程希祥	男	78	Left femoral neck fracture（GardenⅢ.） chronic bronchitis hypertension	AFHR	-2.9	6	yes	48	50	220	7	83
0375081	蔡红兰	女	69	Right femoral neck fracture（GardenIV.） diabetes	AFHR	-3.2	3	yes	48	50	220	7	83
0377391	汤尚义	女	85	Left femoral neck fracture（GardenIV.） Post stroke sequelae bronchitis diabetes	AFHR	-3.8	3	no	48	50	220	7	83
0378445	莫亚芹	女	86	Left femoral neck fracture（GardenⅢ.） rheumatoid arthritis Parkinsonism	THR	-3.8	2	yes	60	60	260	7.8	86
0378325	王耀忠	男	74	Right femoral neck fracture（GardenIV.）	THR	-2.8	6	yes	48	60	330	7.8	86
0379396	殷金福	男	74	Right femoral neck fracture（GardenⅢ.） hypertension ataxia senile dementia	THR	-1.9	5	no	48	60	330	7.8	86
0380973	常盛桢	女	78	Left femoral neck fracture hypertension Post stroke sequelae	AFHR	-2.9	6	yes	48	55	200	6.9	83
0379308	张友兰	女	82	Right femoral neck fracture（GardenIV.） 2.diabetes hypertension	THR	-3.3	3	yes	48	70	330	7.8	86
0382806	杨美珍	女	80	Left femoral neck fracture（GardenⅢ.） Poststroke sequelae epilepsy	THR	-3.3	6	yes	48	70	330	7.8	86
0462628	曹连富	M	77	Left intertrochanteric fracture（EvansⅤ.）	PFNA	-2.2	3	no	48	45	260	7.2	85
0462825	钱云娣	F	66	Right intertrochanteric fracture	PFNA	-2.3	6	no	48	55	260	7.2	85
0462434	贾磊	M	64	Left intertrochanteric fracture（EvansⅤ.）	PFNA	-2.3	6	yes	30	45	280	7.2	85
0462817	王兴国	M	71	Left intertrochanteric fracture（EvansⅤ.）	PFNA	-2.2	3	yes	30	45	280	7.2	85
0467635	王相成	M	75	Right intertrochanteric fracture（Evan'sIV.） hypertension	PFNA	-2.2	3	yes	30	50	280	7.2	85
0467897	曹志斌	M	69	Left intertrochanteric fracture（EvanⅢA）	PFNA	-1.9	6	no	48	45	280	7.2	85
0470963	钱元妹	F	67	Left intertrochanteric fracture	PFNA	-2	6	yes	40	60	280	7.2	85
0472951	蒋岑芳	M	69	Right intertrochanteric fracture ） hypertension Poststroke	PFNA	-2	6	yes	40	60	300	7.2	85
0471966	瞿诗祥	M	66	Left intertrochanteric fracture	PFNA	-2.5	5	no	40	60	300	7.8	85
0478626	魏少谦	M	78	Right intertrochanteric fracture （Evans ⅢA） hypertension	PFNA	-3	3	yes	40	60	300	7.8	91
0479697	蒋惠良	M	69	Left intertrochanteric fracture（EvansⅤ.）	PFNA	-2	6	yes	40	60	300	7.8	91
0486110	陈贤平	M	89	Left intertrochanteric fracture Parkinsonism	PFNA	-2.8	4	no	40	50	320	7.8	91
0488394	薛小妹	F	84	Left intertrochanteric fracture（Evans..IV.）	PFNA	-3	5	yes	45	50	320	7.8	91
0488693	高明珍	F	91	Right intertrochanteric fracture	PFNA	-3.8	3	no	24	50	320	7.8	91
0490606	陈扣生	M	66	Right intertrochanteric fracture（EvansⅣ.）	PFNA	-2.5	6	no	24	45	320	7.6	91
0493781	宋景濂	M	65	Right intertrochanteric fracture	PFNA	-2.5	6	yes	24	45	320	7.6	89
0495523	王秀英	F	85	Left intertrochanteric fracture	PFNA	-3	5	no	45	45	150	7.6	89
0495887	季根生	M	65	Right intertrochanteric fracture（Evans..IV.）	PFNA	-1.9	6	yes	30	45	180	7.6	89
0503809	吴裕琴	F	88	Left intertrochanteric fracture sequelae epilepsy	PFNA	-3	5	yes	45	65	150	6.3	89
0395458	彭杰学	M	82	Left intertrochanteric fracture（EvansIV.）	PFNA	-2.7	6	yes	36	40	160	7.1	88
0396289	顾满清	M	78	Right intertrochanteric fracture（EvansIV）	PFNA	-3	3	no	36	55	160	7.1	88
0405909	刘和娣	F	61	Right intertrochanteric fracture（Evan'sⅣ.）	PFNA	-2.5	5	yes	36	50	160	7.1	88
0451899	戴勤妹	F	63	Left intertrochanteric fracture（EvansⅣ.）	PFNA	-2.1	6	no	36	50	340	7.7	95
0479462	坎大妹	F	79	Right intertrochanteric fracture（EvansII.）	PFNA	-3	3	yes	36	45	100	7.7	93
476415	程美兰	F	79	Left intertrochanteric fracture（EvansⅣ.）	PFNA	-3	3	yes	36	45	100	8	93
478626	魏少谦	M	84	Left intertrochanteric fracture（EvansⅣ.） cerebral infarction senile dementia	PFNA	-3.5	6	yes	24	45	100	8	95
479462	坎大妹	F	86	Left intertrochanteric fracture（EvansⅣ.）hypertension Post stroke sequelae	PFNA	-3.5	6	yes	24	50	100	8	95
480942	季龙生	M	60	Left intertrochanteric fracture（EvansⅣ.）	PFNA	-1.9	6	no	24	50	220	8	95
483838	盛老三	M	83	Left intertrochanteric fracture（EvansⅣ.）chronic bronchitis	PFNA	-3.2	6	yes	24	50	220	8	92
495887	季根生	M	88	Left intertrochanteric fracture（EvansⅣ.） Poststroke sequelae diabetes	PFNA	-3.2	4	no	24	48	140	7.9	90
496153	朱明德	M	78	Left intertrochanteric fracture（EvansⅣ.）	PFNA	-3	3	yes	24	48	310	7.9	90
496819	陈菊妹	F	92	Left intertrochanteric fracture（EvansⅣ.）diabetes	PFNA	-3.6	2	yes	40	48	310	7.9	90
498641	丁富林	M	70	Left intertrochanteric fracture（EvansⅣ.）	PFNA	-2.1	6	no	36	48	310	7.9	90
514760	张秀芬	F	77	Left intertrochanteric fracture（EvansⅣ.）	PFNA	-2.8	3	no	36	65	230	7.2	87
515146	季颂周	M	81	Left intertrochanteric fracture（EvansⅣ.）hypertension	PFNA	-2.9	6	no	40	65	230	8.1	87
521722	卢银妹	F	79	Left intertrochanteric fracture（EvansⅣ.）	PFNA	-2.9	3	yes	40	65	160	8.1	87
522015	马玉芹	F	70	Left intertrochanteric fracture（EvansⅣ.）	PFNA	-2	6	no	40	45	330	8.1	87
523012	费玉兴	M	60	Left intertrochanteric fracture（EvansⅣ.）	PFNA	-2.4	6	yes	48	40	330	6.9	87
524626	蔡爱娣	F	75	Left intertrochanteric fracture（Evan'sIV.） diabetes cataract	PFNA	-2.1	3	no	24	50	330	6.9	87
525719	王三清	M	73	Right intertrochanteric fracture（Evan'sⅢB.）hypertension chronic bronchitis	PFNA	-2.1	3	no	24	55	330	6.9	87
526573	居秀英	F	82	Right intertrochanteric fracture（Evan'sⅢA.） rheumatoid arthritis diabetes	PFNA	-2.9	6	yes	24	45	330	6.9	92
532002	耿雪凤	F	87	Left intertrochanteric fracturehypertension chronic bronchitis	PFNA	-2.9	5	yes	48	45	270	7.7	92
532784	朱元妹	F	78	Left intertrochanteric fracture（EvansⅢA.）	PFNA	-2.9	3	yes	30	45	270	7.7	92
537689	施文康	M	88	Left intertrochanteric fracturehypertension chronic bronchitis diabetes	PFNA	-2.9	4	yes	45	48	260	7.7	90
539117	张裕生	M	69	Right intertrochanteric fracturehypertension rheumatoid arthritis	PFNA	-2	6	no	45	48	260	6.5	90
539125	吴宗范	F	82	Left intertrochanteric fracture（EvansⅢA.） diabetes rheumatoid arthritis	PFNA	-2.9	6	yes	45	48	260	6.5	90
540000	朱保清	M	90	Left intertrochanteric fractureEvans..ⅢB pulmonary infection diabetes cataract	PFNA	-4.4	4	yes	45	48	260	7.5	94
543859	陆美英	F	81	Left intertrochanteric fracture（EvansIIIb.）hypertension， rheumatoid arthritis diabetes	PFNA	-2.9	6	yes	45	60	180	7.5	94
551169	张金仙	F	87	Left intertrochanteric fracture（Evans Ⅳ.）hypertension，Poststroke sequelae	PFNA	-3.6	5	yes	48	60	180	6.5	85
485996	苏和英	F	93	Left intertrochanteric fracture（EvansⅢA） Parkinsonism diabetes	PFNA	-3.7	3	yes	48	50	290	7.6	87
488685	顾云照	M	83	Left intertrochanteric fracture（EvansⅢA.）hypertension cerebral infarction	PFNA	-3.6	5	yes	36	40	300	7.6	87
508660	陆汉妹	F	92	Left intertrochanteric fracture（Evans..Ⅱ.） rheumatoid arthritis cerebral infarction	PFNA	-3.7	2	no	36	48	330	8.3	83
516300	徐彩定	M	73	Right intertrochanteric fracture（Evans..Ⅳ.）hypertension cerebral infarction	PFNA	-2.1	3	yes	36	60	330	7.7	83
516451	许桂娣	F	92	Right intertrochanteric fracture（Evans..IV.） diabetes cataract Parkinsonism	PFNA	-3.7	3	yes	48	60	120	7.7	83
521228	刘云仙	F	83	Right intertrochanteric fracture(Evan's Ⅱ.)hypertension cerebral infarction	PFNA	-3.5	6	yes	36	65	120	7.7	83
523351	陆文记	M	89	Left intertrochanteric fracture（Evans Ⅳ.） diabeteshypertension	PFNA	-3.5	4	yes	36	65	120	7.7	89
524089	邱根娣	F	79	Left intertrochanteric fracture（Evans Ⅳ.） chronic bronchitis diabetes	PFNA	-2.9	3	yes	36	65	120	7.5	89
526282	张胜娥	F	79	Left intertrochanteric fracture（Evan'sIV.）diabetes Parkinsonism cataract	PFNA	-2.9	3	yes	36	65	120	7.6	89
529243	郭汝章	M	79	Left intertrochanteric fracture（Evan'sIV.） cerebral infarction chronic bronchitis	PFNA	-2.7	3	no	36	45	260	6.7	93
534811	卢仁明	M	72	Right intertrochanteric fracture（EvansⅣ.）hypertension，Ⅲ. Post stroke sequelae	PFNA	-2.1	3	yes	36	50	290	8.3	89
536107	周小洪	M	81	Right intertrochanteric fracture（Evan'sⅡ.）hypertension diabetes	PFNA	-3.2	6	no	45	50	290	8.3	93
539922	赵林才	M	77	Left intertrochanteric fracture（EvansⅢA.） diabetes cataract	PFNA	-2.6	3	no	45	48	290	7.3	90
544306	戴士祥	M	60	Right intertrochanteric fracture（（Evans）erIIC.）	PFNA	-2.3	6	yes	45	48	250	7.3	90
547608	丁桂细	F	82	Right intertrochanteric fracture（Evan'sⅢA.） hypertension cerebral infarction	PFNA	-3	6	yes	45	70	250	7.8	92
549140	陈汉堂	M	80	Right intertrochanteric fracture（Evan'sIV.） hypertension cerebral infarction	PFNA	-3	3	yes	45	45	250	7.8	92
549450	黄世芹	F	82	Left intertrochanteric fracture（Evans..IV.）hypertension， cerebral infarction chronic bronchitis	PFNA	-3	6	yes	24	50	270	7.8	92
556535	陆来娣	F	84	Left intertrochanteric fracture（EvansⅡ.） chronic bronchitis伴emphysema cataract	PFNA	-3	5	no	24	50	270	7.8	92
0560406Z	吴才宝	M	91	Right intertrochanteric fracturehypertension cerebral infarction	PFNA	-3.9	5	yes	24	55	270	7.8	92
0560953z	宋志良	M	66	Left intertrochanteric fracture（EvansⅢB.	PFNA	-2.4	6	no	24	55	270	7.8	92
0578569	范小妹	F	84	Left intertrochanteric fracture（EvansII.） hypertension diabetes cerebral infarction	PFNA	-3	5	yes	24	55	200	8	84
0585684	徐琴珍	F	88	Left intertrochanteric fracture（EvansⅣ.）hypertension cerebral infarction	PFNA	-2.9	4	yes	24	40	280	6.9	85
0585743	王秀英	F	78	Right intertrochanteric fracture rheumatoid arthritis diabetes cataract	PFNA	-2.7	3	yes	40	45	280	6.9	85
0591943	薛兆芳	F	83	Left intertrochanteric fracture（EvansⅣ.）hypertension cerebral infarction	PFNA	-3.6	6	yes	40	45	280	6.9	85
0595055	倪建东	M	72	Left intertrochanteric fracture（Evans..III.）	PFNA	-2.1	3	yes	40	45	310	7.2	90
0594676	严正兴	M	60	Left intertrochanteric fracture	PFNA	-2.5	5	no	40	50	310	7.2	90
0601481	许宝妹	F	87	Left intertrochanteric fracture（EvansⅣ.）Parkinsonism chronic bronchitiswith infection	PFNA	-3.6	5	yes	40	50	310	7.2	90
0607065	施玉英	F	65	Right intertrochanteric fracture	PFNA	-2.4	6	yes	36	50	310	7.2	95
0608581	毛莲英	F	85	Left intertrochanteric fracture hypertension diabetes	PFNA	-3.6	5	no	36	50	190	7.2	95
0615551	侯妹郎	F	69	Left intertrochanteric fracture（EvanⅢ）hypertension diabetes Post stroke sequelae	PFNA	-2	6	yes	36	40	300	7.6	87
0664544	章美金	F	87	Left intertrochanteric fracture（EvansⅢA.）hypertension， diabetes	PFNA	-3.3	5	no	36	65	270	7.5	88
0670729	王玉妹	F	85	Left intertrochanteric fracture（EvansⅣ.）hypertension， chronic bronchitis	PFNA	-3.3	5	no	36	65	270	7.5	88
0670070	杨惠新	M	65	Right intertrochanteric fracture	PFNA	-2.4	6	yes	36	65	200	7.1	89
0673427	刘玉芳	F	73	Left intertrochanteric fracture（EvansⅠ.） chronic bronchitiswith infection	PFNA	-2.1	3	no	48	65	200	7.1	89
0672460	徐建兴	M	64	Left intertrochanteric fracture（Evan'sⅡ.）	PFNA	-2.4	5	yes	24	65	200	7.1	89
0673483	钱志明	M	82	Left intertrochanteric fracture（EvansⅣ.）rheumatoid arthritis chronic bronchitis	PFNA	-3.3	6	yes	24	65	200	7.1	89
0684011	陶和芬	F	61	Left intertrochanteric fracture（EvansⅢA.） diabetes cataract	PFNA	-2	6	yes	24	60	200	7.1	89
0683691	徐秀石	M	82	Left intertrochanteric fracture cataract diabetes Parkinsonism	PFNA	-3.3	6	yes	48	60	200	7.1	89
0694559	钱杏保	F	69	Right intertrochanteric fracture（EvansII.）diabetes hypertension	PFNA	-2	6	no	48	60	260	7.4	85
0704251	卞凤娣	F	79	Left intertrochanteric fracture（EvansⅣ.）rheumatoid arthritis pulmonary infection	PFNA	-2.7	3	no	45	55	260	7.4	85
0714279	张志才	M	91	Right intertrochanteric fracture（Evan'sII.） senile dementia diabetes	PFNA	-4.1	5	yes	35	45	260	8.3	88
0715034	余石英	F	68	Left intertrochanteric fracture（EvansⅢA.）hypertension， chronic bronchitis emphysema	PFNA	-2	6	no	35	45	220	8.3	88
0727408	周玉琴	F	80	Right intertrochanteric fracture（EvansⅣ.）hypertension diabetes	PFNA	-2.6	3	yes	35	60	220	8.3	88
0729277	沈林全	M	60	Left intertrochanteric fracture（EvansⅢA.）	PFNA	-2.2	6	yes	45	60	220	8.3	88
0736549	赵爱娣	F	96	Right intertrochanteric fracture（Evans..Ⅳ.）hypertension	PFNA	-4.5	2	yes	45	70	150	6.8	89
0738218	殷金娣	F	83	Left intertrochanteric fracture chronic bronchitis emphysema	PFNA	-2.6	6	yes	40	70	150	6.8	89
0751386	李美金	F	96	Left intertrochanteric fracture（Evan'sⅣ.）rheumatoid arthritis	PFNA	-4.5	3	yes	40	48	150	6.8	89
0767187	张招娣	F	85	Right intertrochanteric fracture（EvansⅤ.）hypertension diabetes	PFNA	-2.9	6	no	40	48	280	7.6	89
0772235z	王长元	M	87	Left intertrochanteric fracture（Evans..IV.） rheumatoid arthritis	PFNA	-2.9	5	yes	40	55	280	7.6	82
0802120	钱金保	F	77	Left intertrochanteric fracture（EvansⅣ.）	PFNA	-2.4	3	no	40	45	170	6.9	91
0801681	王三南	M	64	Left intertrochanteric fracture（EvansⅣ.）	PFNA	-2.4	6	yes	40	65	200	6.9	91
0804117	谢何保	F	87	Left intertrochanteric fracture（EvansⅣ.）diabetes	PFNA	-3.8	5	no	38	65	200	7.4	91
0803337	周仁才	M	79	Left intertrochanteric fracture（EvansⅣ.）	PFNA	-2.6	3	yes	38	65	200	7.4	91
0806252	陶球娣	F	88	Left intertrochanteric fracture（EvansⅣ.）arthritis Parkinsonism	PFNA	-3.2	4	no	38	65	200	7.4	87
0808161	许美金	F	86	Left intertrochanteric fracture（EvansⅣ.）rheumatoid	PFNA	-3.2	4	no	38	50	200	7.4	87
0806588	唐子雄	M	90	Left intertrochanteric fracture（EvansⅣ.）hypertension Post stroke sequelae	PFNA	-3.6	4	no	38	55	200	7.4	87
0818764	张炳仙	F	81	Left intertrochanteric fracture（EvansⅣ.）	PFNA	-3.2	6	yes	36	60	300	7.8	90
0829113	陆来娣	F	87	Left intertrochanteric fracture（EvansⅣ.）hypertension diabetes	PFNA	-3.2	5	no	36	50	250	6.6	90
0847414	蒋岑芳	F	85	Left intertrochanteric fracture（EvansⅣ.）	PFNA	-2.8	5	no	36	50	230	8.2	89
0849594	蔡芹芬	F	67	Left intertrochanteric fracture（EvansⅣ.）	PFNA	-2.3	6	yes	36	50	160	8.2	89
0850771	周兴明	M	68	Left intertrochanteric fracture（EvansⅣ.）	PFNA	-2.3	6	no	36	50	170	8.2	89
0856753	裴聋子	F	83	Left intertrochanteric fracture（EvansⅣ.）Post stroke sequelae	PFNA	-2.8	6	yes	36	50	200	8.2	84
0858905	曹金娣	F	89	Left intertrochanteric fracture（EvansⅣ.）hypertension，	PFNA	-2.8	4	yes	24	50	100	7.7	84
0865256	陶满春	M	68	Left intertrochanteric fracture（EvansⅣ.）	PFNA	-2.3	6	yes	24	50	100	7.7	84
0871297	张翠娣	F	91	Left intertrochanteric fracture（EvansⅣ.） chronic bronchitis hypertension	PFNA	-3.8	4	no	24	65	100	7.7	84
0873104	蔡巧英	F	64	Left intertrochanteric fracture（EvansⅣ.）	PFNA	-2	6	no	24	65	280	7.7	91
0878527	李兴华	M	75	Left intertrochanteric fracture（EvansⅣ.）	PFNA	-2.4	3	no	24	65	280	8	91
0889260	丁礼生	M	68	Left intertrochanteric fracture（EvansⅣ.）	PFNA	-2.3	6	no	24	60	150	6.6	87
0572009	耿明远	F	90	Left intertrochanteric fracture（EvansⅣ.）hypertension， Alzheimer disease	PFNA	-3.8	4	yes	24	60	150	6.6	84
0586729	周定环	M	75	Left intertrochanteric fracture（EvansⅣ.）	PFNA	-2.4	3	no	45	55	200	8	84
0587454	聂剑	M	63	Left intertrochanteric fracture（EvansⅣ.）	PFNA	-2	6	yes	45	55	200	7.1	84
0589981	顾美观	F	94	Left intertrochanteric fracture（EvansⅣ.） Alzheimer disease	PFNA	-4	2	yes	40	55	200	7.1	84
0589522	张应丽	F	80	Left intertrochanteric fracture（EvansⅣ.）	PFNA	-3.5	3	yes	40	55	200	7.1	84
0591690	林美芳	F	66	Left intertrochanteric fracture（EvansⅣ.）	PFNA	-2	6	yes	45	55	200	7.1	84
0592960	张美娣	F	88	Left intertrochanteric fracture（EvansⅣ.））hypertension， Parkinsonism	PFNA	-3.5	5	no	45	55	200	7.3	84
0592396	张官清	M	84	Left intertrochanteric fracture（EvansⅣ.）	PFNA	-3.5	6	no	36	55	270	7.3	88
0597330	蔡白妹	F	88	Left intertrochanteric fracture（EvansⅣ.） cerebral infarction	PFNA	-3.4	5	yes	36	50	270	7.3	88
0604430	朱印妹	F	85	Left intertrochanteric fracture（EvansⅣ.）	PFNA	-3.4	5	yes	36	50	300	7.8	82
0629169	姜其秀	F	90	Left intertrochanteric fracture（EvansⅣ.）hypertension	PFNA	-3.4	4	yes	36	60	290	7.4	87
0631207	何泽平	M	67	Left intertrochanteric fracture（EvansⅣ.）	PFNA	-2.3	6	no	36	60	290	7.4	87
0631993	徐银娣	F	81	Left intertrochanteric fracture（EvansⅣ.）hypertension cataract diabetes	PFNA	-3.3	6	no	36	60	290	7.4	87
0640273	李桂娣	F	85	Left intertrochanteric fracture（EvansⅣ.）	PFNA	-3.6	4	yes	48	60	290	7.9	87
0652114	杨德芳	M	60	Left intertrochanteric fracture（EvansⅣ.）	PFNA	-2.1	6	yes	24	65	230	7.9	91
0656751	龚惠芝	F	82	Left intertrochanteric fracture（EvansⅣ.）rheumatoid arthritis	PFNA	-3.6	6	no	24	65	230	6.7	91
0660196	朱领娣	F	91	Left intertrochanteric fracture（EvansⅣ.）hypertension diabetes	PFNA	-3.4	5	yes	24	65	290	6.7	88
0660972	陆五妹	F	78	Left intertrochanteric fracture（EvansⅣ.）	PFNA	-3	3	no	48	45	290	7.7	88
0660444	袁正达	M	69	Left intertrochanteric fracture（EvansⅣ.）	PFNA	-2.4	6	yes	48	40	290	7.7	88
0672769	陈维民	M	71	Left intertrochanteric fracture（EvansⅣ.）	PFNA	-2.4	3	yes	24	50	210	8.3	85
0673687	姜炳芝	F	61	Left intertrochanteric fracture（EvansⅣ.）	PFNA	-2.1	6	no	24	65	260	6.5	85
0674541	宋龙妹	F	87	Left intertrochanteric fracture（EvansⅣ.）	PFNA	-3	5	no	24	50	260	8	85
0674730	陆士兴	M	80	Left intertrochanteric fracture（EvansⅣ.）hypertension chronic bronchitis	PFNA	-3	3	no	24	60	260	7.1	85
0686541	蒋仁忠	M	85	Left intertrochanteric fracture（EvansⅣ.）diabetes	PFNA	-3	5	yes	24	55	180	8	90
0688276	曹志惠	F	89	Left intertrochanteric fracture（EvansⅣ.）hypertension Post stroke sequelae	PFNA	-3.7	4	no	24	55	180	6.7	90
0701103	王秀兰	F	84	Left intertrochanteric fracture（EvansⅣ.）	PFNA	-3.7	6	no	36	45	300	6.7	83
0702366	陈才林	M	83	Left intertrochanteric fracture（EvansⅣ.）hypertension cerebral infarction	PFNA	-3.7	6	no	36	45	300	7.5	83
0712016	张祥美	F	68	Left intertrochanteric fracture（EvansⅣ.）	PFNA	-2.4	5	yes	36	60	270	7.5	85
0713367	陈仕明	M	93	Left intertrochanteric fracture（EvansⅣ.）cataract	PFNA	-3.9	3	no	36	60	200	7.5	86
0714536	张凤琴	F	80	Left intertrochanteric fracture（EvansⅣ.） diabetes	PFNA	-3.7	3	no	36	60	200	7.6	96
0712914	倪秀宝	F	89	Left intertrochanteric fracture（EvansⅣ.）hypertension	PFNA	-2.6	5	no	36	55	200	7.6	85
0714293	毛秀珍	F	85	Left intertrochanteric fracture（EvansⅣ.） Post stroke sequelae	PFNA	-2.6	5	no	36	60	200	7.6	86
0720893	朱月云	F	68	Left intertrochanteric fracture（EvansⅣ.）	PFNA	-2.4	6	no	36	55	190	7.6	90
0723448	瞿祖兴	M	85	Left intertrochanteric fracture（EvansⅣ.）hypertension	PFNA	-2.6	5	no	45	55	190	7.6	90
0723798	茅梅勤	F	62	Left intertrochanteric fracture（EvansⅣ.）	PFNA	-2.2	6	no	45	55	190	8	90
0727066	吴丽芬	F	82	Left intertrochanteric fracture（EvansⅣ.） chronic bronchitis	PFNA	-2.7	6	yes	45	55	190	7.5	90
0731589	唐官郎	M	68	Left intertrochanteric fracture（EvansⅣ.）	PFNA	-2.4	5	no	24	55	280	8	90
0732622	朱林汝	M	73	Left intertrochanteric fracture（EvansⅣ.）hypertension cerebral infarction	PFNA	-2.4	3	no	24	55	280	7.5	90
0734929	施平	M	63	Left intertrochanteric fracture（EvansⅣ.）	PFNA	-2.3	6	yes	45	55	280	7.5	89
0733746	刘方氏	F	96	Left intertrochanteric fracture（EvansⅣ.） Ventricular premature beats Parkinsonism	PFNA	-3.9	3	yes	40	45	280	7.5	89
0737514	张杏春	M	83	Left intertrochanteric fracture（EvansⅣ.）	PFNA	-2.7	6	no	24	45	280	7.5	89
0735660	黄玉英	F	80	Left intertrochanteric fracture（EvansⅣ.）Parkinsonism diabetes	PFNA	-2.7	3	no	24	45	280	7.5	89
0735168	孙官娥	F	79	Left intertrochanteric fracture（EvansⅣ.）	PFNA	-2.8	3	yes	24	60	280	8	89
0740210	杨生林	M	75	Left intertrochanteric fracture（EvansⅣ.）	PFNA	-2.3	3	yes	24	45	290	7.2	89
0743941	黄秀英	F	69	Left intertrochanteric fracture（EvansⅣ.）senile dementia cerebral infarction	PFNA	-2.4	6	no	40	45	290	8	89
0743789	袁逸群	M	79	Left intertrochanteric fracture（EvansⅣ.）	PFNA	-2.8	3	yes	40	45	290	7.2	89
0757021	陆阿菊	F	76	Left intertrochanteric fracture（EvansⅣ.）	PFNA	-2.3	3	no	45	50	330	7.2	85
0755491	周爱仙	F	84	Left intertrochanteric fracture（EvansⅣ.）hypertension	PFNA	-2.7	6	no	30	50	280	7	85
0757721	袁爱妹	F	83	Left intertrochanteric fracture（EvansⅣ.）diabetes	PFNA	-2.9	6	no	30	50	280	7	83
0759906	丁玉妹	F	86	Left intertrochanteric fracture（EvansⅣ.）rheumatoid arthritis	PFNA	-2.9	5	yes	30	50	280	7	83
0759992	陆秀珍	F	60	Left intertrochanteric fracture（EvansⅣ.）	PFNA	-2.5	6	yes	45	55	200	8	90
0768266	董菊芬	F	64	Left intertrochanteric fracture（EvansⅣ.）	PFNA	-2	6	no	24	55	180	7.5	90
0774857z	常祥妹	F	72	Left intertrochanteric fracture（EvansⅣ.）	PFNA	-2.3	3	yes	24	60	190	6.5	90
0778809	李光华	M	62	Left intertrochanteric fracture（EvansⅣ.）	PFNA	-2.1	6	no	24	60	190	8	88
0783880	陈惠英	F	76	Left intertrochanteric fracture（EvansⅣ.）chronic bronchitiswith infection	PFNA	-2.3	3	no	24	60	190	8	93
0790566	李友芬	F	71	Left intertrochanteric fracture（EvansⅣ.）	PFNA	-2.3	3	yes	24	60	190	6.5	88
0790316	田祖保	M	61	Left intertrochanteric fracture（EvansⅣ.）	PFNA	-1.9	6	no	48	45	190	6.6	88
0792144	朱杏珍	F	93	Left intertrochanteric fracture（EvansⅣ.） diabetesⅡ. cataract	PFNA	-3.7	3	yes	48	65	190	7.3	88
0805921	朱玉仙	F	74	Left intertrochanteric fracture（EvansⅣ.）	PFNA	-2.3	3	no	48	50	190	8	93
